# Supplementary material for: Th17-like cells and immunosuppressive macrophages infiltrate tertiary lymphoid structures with distinct maturation status in soft-tissue sarcoma
Source: Cell Death Dis. 2025 Dec 22;16(1):917. doi: 10.1038/s41419-025-08376-4 (PMC12748978; doi:10.1038/s41419-025-08376-4)
Supplement: Supplementary file 2 — Supplementary Table 1 [file 41419_2025_8376_MOESM2_ESM.xlsx]

## Sheet: Table S1
Supplemental table S1: Gene signatures used in the nCounter cohort
Signature	Genes
GC B cells	AICDA, CCR6, CD79A, CD79B, IRF4, TNFRSF13C, TNFRSF17
Th17 cells	IL17A, IL17F, IL23R, IL6R, RORC
Tfh cells	BCL6, CCR7, CD40LG, CXCL13, ICOS, IL21, MAF, PDCD1, SH2D1A
Th1 cells	CXCR3, IFNG, IL2, STAT4, TBX21
Th2 cells	GATA3, IL13, IL4, IL5
regulatory T (Treg) cells	CD5, FOXP3, IL10, IL2RA
natural killer (NK) cells	CD160, CD244, GNLY, GZMB, KLRC3, KLRF1
CD8+ effector T cells	CD8A, CD8B, CX3CR1, GZMA, GZMB, KLRG1, PRF1
DCs	CCR7, CD1D, CD83, CD86, LAMP3
M2 macrophages	C1QA, C1QB, CCL13, CD163, MRC1, SPP1
