# Supplementary material for: Th17-like cells and immunosuppressive macrophages infiltrate tertiary lymphoid structures with distinct maturation status in soft-tissue sarcoma
Source: Cell Death Dis. 2025 Dec 22;16(1):917. doi: 10.1038/s41419-025-08376-4 (PMC12748978; doi:10.1038/s41419-025-08376-4)
Supplement: Supplementary file 3 — Supplementary Table 2 [file 41419_2025_8376_MOESM3_ESM.xlsx]

## Sheet: Table S2
Supplementary table S2: TLS location and distance from the tumor border
(data are from n = 13 TLS+ samples). it: intratumoral, p: peritumoral.
Patient ID	n of TLS	Location	Distance from TB (µm)
T04	1	it	422.9
T04	2	it	360.08
T04	3	it	164.41
T04	4	it	879.39
T04	5	it	752.52
T04	6	it	865.97
T04	7	it	1180.14
T04	8	it	2071.68
T04	9	it	1764.47
T04	10	it	1802.67
T04	11	it	1548.91
T04	12	it	921.63
T04	13	it	3087.12
T04	14	it	1436.58
T04	15	it	571.75
T04	16	it	1703.26
T04	17	it	713.04
T04	18	it	997.54
T04	19	it	1641.46
T04	20	it	0
T04	21	it	865.71
T04	22	it	1543.34
T04	23	it	830.89
T04	24	it	102.52
T04	25	it	608.39
T04	26	it	1330.33
T04	27	it	1488.37
T04	28	it	1263.19
T04	29	it	0
T04	30	it	877.76
T04	31	it	552.29
T04	32	it	1093.01
T04	33	it	0
T04	34	it	686.4
T04	35	it	925.4
T14	1	p	1550
T14	2	p	541.1
T14	3	p	714
T14	4	p	2081
T14	5	p	404.5
T14	6	p	980.45
T14	7	p	1409
T14	8	p	1278
T14	9	p	32.5
T14	10	p	322.1
T14	11	p	235.6
T14	12	p	561.7
T14	13	p	602.3
T14	14	p	780.2
T14	15	p	1028
T14	16	p	774.3
T14	17	p	1290
T14	18	p	2370
T14	19	p	419.6
T14	20	p	978.8
T14	21	p	911
T14	22	p	333.3
T14	23	p	1077
T14	24	p	830.7
T14	25	p	573.4
T14	26	p	1282
T14	27	p	697.7
T14	28	p	685.5
T14	29	p	986.6
T14	30	p	572.4
T14	31	p	940.2
T14	32	p	303
T14	33	p	956.3
T14	34	p	1106
T14	35	p	508.8
T14	36	p	667.5
T14	37	p	618.9
T14	38	p	380.3
T14	39	p	108.3
T14	40	p	922.9
T14	41	p	1421
T14	42	p	1310
T14	43	p	170.3
T19	1	it	0
T19	2	it	0
T19	3	p	160
T19	4	p	1053
T19	5	it	0
T19	6	p	1889
T19	7	p	480.8
T19	8	p	322.8
T19	9	p	1152
T19	10	it	0
T30	1	it	0
T30	2	it	124.8
T30	3	p	665.1
T30	4	p	999.8
T30	5	p	727.6
T30	6	it	0
T30	7	p	1660
T30	8	p	278.9
T30	9	it	0
T32	1	it	2520
T32	2	it	3540
T32	3	it	1374
T32	4	it	1806
T32	5	it	2709
T32	6	it	3426
T32	7	it	291.5
T32	8	it	496.6
T32	9	it	994.4
T32	10	it	1236
T32	11	it	1862
T32	12	it	256.3
T32	13	it	644.1
T32	14	it	1061
T32	15	it	3177
T32	16	it	2241
T32	17	it	2649
T32	18	it	1831
T32	19	it	517.9
T32	20	it	1356
T32	21	it	647.1
T32	22	it	473.6
T32	23	it	1856
T32	24	it	862.3
T32	25	it	2872
T32	26	it	3660
T32	27	it	4093
T32	28	it	1798
T32	29	it	2984
T32	30	it	0
T41	1	it	84.5
T41	2	it	31.04
T41	3	it	0
T41	4	it	1906
T41	5	it	119.8
T41	6	it	353.7
T41	7	it	33.9
T41	8	it	0
T41	9+B149	it	0
T41	10	it	6719
T41	11	it	13630
T41	12	it	14605
T41	13	it	12718
T41	14	it	13638
T51	1	it	NA*	*For this sample
T51	2	it	NA	there was no available
T51	3	it	NA	peritumoral healthy tissue
T51	4	it	NA
T51	5	it	NA
T51	6	it	NA
T51	7	it	NA
T51	8	it	NA
T51	9	it	NA
T51	10	it	NA
T51	11	it	NA
T51	12	it	NA
T51	13	it	NA
T51	14	it	NA
T51	15	it	NA
T51	16	it	NA
T51	17	it	NA
T51	18	it	NA
T51	19	it	NA
T51	20	it	NA
T51	21	it	NA
T51	22	it	NA
T51	23	it	NA
T51	24	it	NA
T51	25	it	NA
T51	26	it	NA
T51	27	it	NA
T52	1	p	60.1
T52	2	p	212.1
T52	3	p	11.8
T52	4	it	520.3
T52	5	p	80.76
T52	6	it	0
T52	7	p	93.27
T52	8	it	0
T52	9	it	372.4
T52	10	p	0
T52	11	it	0
T52	12	p	1280
T52	13	p	313.4
T52	14	it	764.1
T52	15	it	1732
T55	1	it	6933
T55	2	it	115.3
T55	3	it	631.6
T55	4	it	106.5
T55	5	it	11800
T55	6	it	685.6
T55	7	it	1059
T55	8	it	5400
T55	9	it	6958
T56	1	it	15.6
T56	2	it	0
T56	3	it	238.7
T56	4	it	0
T56	5	it	2252
T56	6	it	3329
T56	7	it	142.73
T57	1	it	510.1
T57	2	it	234.5
T57	3	it	0
T57	4	p	161.95
T61	1	p	746.8
T61	2	p	1189
T61	3	p	1633
T61	4	p	2620
T61	5	p	2655
T61	6	it	1612
T61	7	it	1472
T61	8	it	1491
T61	9	it	1066
T61	10	it	1387
T61	11	it	726.2
T61	12	it	2278
T61	13	it	725.9
T64	1	p	880
T64	2	p	566.5
T64	3	p	670
T64	4	p	624.9
T64	5	p	344.3
T64	6	p	924.6
T64	7	p	1541
T64	8	p	1975
T64	9	p	908.4
T64	10	p	863.5
T64	11	p	2180.4
T64	12	p	121.1
T64	13	p	1806
T64	14	p	1453
T64	15	p	1521
T64	16	p	462.4
T64	17	p	319.9
T64	18	p	558.8
T64	19	p	226
T64	20	p	180.9
T64	21	p	2979
T64	22	p	1255
T64	23	p	1727
T64	24	p	1749
T64	25	p	2696
