# Supplementary material for: Th17-like cells and immunosuppressive macrophages infiltrate tertiary lymphoid structures with distinct maturation status in soft-tissue sarcoma
Source: Cell Death Dis. 2025 Dec 22;16(1):917. doi: 10.1038/s41419-025-08376-4 (PMC12748978; doi:10.1038/s41419-025-08376-4)
Supplement: Supplementary file 4 — Supplementary Table 3 [file 41419_2025_8376_MOESM4_ESM.xlsx]

## Sheet: Table S3
Supplemental table S3: Univariable analysis of TLS-related genes in a treatment-naïve STS cohort.
Signature or Gene	HR	lower 95CI	upper 95CI	p.value (Wald)	p.value (log-rank)
12 chemokines (HIGH vs LOW)	2.365	0.687	8.139	ns, 0,172	ns, 0,16
BCL6 (HIGH vs LOW)	1.09	0.332	3.58	ns ,0,887	ns, 0,887
LAMP3 (HIGH vs LOW)	0.789	0.24	2.591	ns, 0,696	ns, 0,696
CXCL13 (HIGH vs LOW)	0.763	0.232	2.507	ns, 0,656	ns, 0,655
GC B (HIGH vs LOW)	0.153	0.04	0.586	0.006	0.002
