# Supplementary material for: Th17-like cells and immunosuppressive macrophages infiltrate tertiary lymphoid structures with distinct maturation status in soft-tissue sarcoma
Source: Cell Death Dis. 2025 Dec 22;16(1):917. doi: 10.1038/s41419-025-08376-4 (PMC12748978; doi:10.1038/s41419-025-08376-4)
Supplement: Supplementary file 5 — Supplementary Table 4 [file 41419_2025_8376_MOESM5_ESM.xlsx]

## Sheet: Table S4
Supplemental table S4: Differential gene expression analysis results for GC B-HIGH vs GC B-LOW samples.
Gene	baseMean	log2FoldChange	lfcSE	stat	pvalue	padj
VTN	11.1253	0.721036	0.286904	2.51316	0.012	0.0426
HLA-DQB1	35.3883	-0.802737	0.486561	-1.64982	0.099	0.19
KIT	47.5199	-0.212237	0.429206	-0.494488	0.621	0.721
LAG3	18.1597	0.495846	0.28674	1.72925	0.0838	0.169
SOCS3	105.514	-0.295409	0.387224	-0.762888	0.446	0.57
TCF7	24.4061	0.250336	0.39004	0.641822	0.521	0.639
IKBKB	58.4821	0.024821	0.320265	0.0775013	0.938	0.955
KLRC2	20.0994	0.246266	0.316532	0.778012	0.437	0.564
ITGA6	90.3532	0.0802047	0.324341	0.247285	0.805	0.856
CXCR4	115.446	-0.608649	0.335365	-1.81488	0.0695	0.149
NFKBIZ	38.792	0.217128	0.389564	0.557361	0.577	0.686
ATG5	129.578	-0.66502	0.353727	-1.88004	0.0601	0.134
MAPK14	147.577	-0.432015	0.275279	-1.56937	0.117	0.214
IL32	44931.2	1.29476	0.48775	2.65455	0.00794	0.0337
CFB	102.235	-0.145074	0.52193	-0.277956	0.781	0.842
CXCL1	67.2217	0.514434	0.428462	1.20065	0.23	0.353
CEACAM1	13.2217	1.13431	0.322262	3.51984	0.000432	0.00413
C8A	9.36064	1.04287	0.295937	3.52395	0.000425	0.00413
CFP	14.1294	0.944724	0.25357	3.7257	0.000195	0.00256
LILRA5	20.403	0.391441	0.274053	1.42834	0.153	0.262
IL10RA	53.5578	-0.608024	0.300399	-2.02405	0.043	0.103
IL17A	9.74962	0.998294	0.286046	3.48997	0.000483	0.00418
TP53	102.713	-0.458027	0.441851	-1.03661	0.3	0.427
MAPK1	270.284	-1.13495	0.326044	-3.48096	0.0005	0.00425
CCRL2	24.5566	0.0810149	0.22139	0.365937	0.714	0.794
BTK	15.1941	-0.25144	0.211471	-1.18901	0.234	0.356
KLRK1	17.6777	-0.151136	0.261052	-0.578948	0.563	0.675
TICAM1	39.4754	-0.562221	0.247663	-2.27011	0.0232	0.0662
CMKLR1	126.96	-0.327989	0.443373	-0.739758	0.459	0.582
ARG1	9.7402	0.659635	0.256887	2.5678	0.0102	0.0392
IDO1	29.7217	-0.994444	0.579557	-1.71587	0.0862	0.172
IL17B	12.7374	1.90818	0.461374	4.13586	3.54e-05	0.00102
TNFRSF13C	12.1129	1.08765	0.247233	4.39928	1.09e-05	0.000567
CD6	12.1835	0.81216	0.254496	3.19125	0.00142	0.00922
CTSG	22.5775	1.5402	0.549534	2.80274	0.00507	0.0242
BAX	201.748	-0.898838	0.252356	-3.56178	0.000368	0.00382
KIR_Inhibiting_Subgroup_1	11.8617	0.681116	0.261149	2.60815	0.0091	0.0369
NOTCH2	494.196	-0.528766	0.342018	-1.54602	0.122	0.221
TNFRSF4	19.1339	0.358375	0.282587	1.26819	0.205	0.326
TGFBR1	116.836	-1.01327	0.305604	-3.31563	0.000914	0.00679
C7	20.4853	-0.474346	0.535977	-0.885011	0.376	0.503
CD40	43.8111	-0.214338	0.282698	-0.758188	0.448	0.57
CCL15	10.5525	1.07898	0.275547	3.91576	9.01e-05	0.0016
ICAM3	47.2372	0.436624	0.320588	1.36195	0.173	0.286
SKI	231.022	-0.600152	0.289443	-2.07347	0.0381	0.0963
ATG10	32.0124	-0.46293	0.312504	-1.48136	0.139	0.242
C4BPA	7.20912	0.647535	0.284376	2.27704	0.0228	0.0653
C8G	12.1857	0.994706	0.270486	3.67748	0.000236	0.00276
ABL1	171.597	-0.583709	0.319947	-1.82439	0.0681	0.146
IL1RL1	28.5986	-0.742275	0.444176	-1.67113	0.0947	0.183
PDCD1	12.1916	0.543869	0.218854	2.48508	0.013	0.0455
CTNNB1	967.897	-0.962167	0.406813	-2.36513	0.018	0.0558
MAP4K2	30.2241	0.233723	0.230547	1.01378	0.311	0.437
RELA	67.9266	-0.616023	0.251116	-2.45314	0.0142	0.0481
CCL22	15.9295	0.446157	0.260723	1.71123	0.087	0.173
IKBKE	23.6967	-0.352027	0.195827	-1.79765	0.0722	0.151
AICDA	10.41	0.849316	0.24127	3.52019	0.000431	0.00413
THY1	623.603	-1.36766	0.486374	-2.81194	0.00492	0.0238
LIF	52.8823	-1.21892	0.507311	-2.40271	0.0163	0.0523
MRC1	116.315	-1.54675	0.399762	-3.86919	0.000109	0.00171
CD40LG	15.0721	0.461849	0.270689	1.7062	0.088	0.174
MALT1	77.9139	-0.371486	0.301674	-1.23142	0.218	0.34
IL1RN	12.076	-0.131229	0.312525	-0.419899	0.675	0.763
CXCL9	49.8125	0.0137038	0.510704	0.0268331	0.979	0.985
HFE	22.4122	-0.129088	0.223337	-0.577996	0.563	0.675
CCL7	9.07379	-0.107709	0.310355	-0.347051	0.729	0.803
ZAP70	11.6148	0.23695	0.232597	1.01871	0.308	0.435
IL2RG	25.3796	-0.0452444	0.221229	-0.204514	0.838	0.884
MAPKAPK2	86.3512	-0.550934	0.325391	-1.69314	0.0904	0.177
PTGS2	15.2128	-0.741249	0.332061	-2.23226	0.0256	0.0698
IKZF1	10.678	-0.191068	0.226068	-0.845182	0.398	0.524
LEF1	19.8321	-1.56455	0.500679	-3.12486	0.00178	0.0108
MUC1	28.3005	0.405806	0.43977	0.922768	0.356	0.483
C9	10.5923	0.80808	0.256575	3.14949	0.00164	0.0101
PSMC2	314.428	-0.921514	0.280356	-3.28695	0.00101	0.00724
IL4R	71.186	-1.33825	0.369147	-3.62525	0.000289	0.00318
TAL1	17.7756	-0.0849115	0.338844	-0.250592	0.802	0.855
IL28A	15.3153	1.29629	0.270458	4.79295	1.64e-06	0.000159
LTF	12.8579	0.980238	0.243036	4.0333	5.5e-05	0.00133
CD36	3176.61	4.18937	0.737356	5.68161	1.33e-08	7.73e-06
CCL26	37.2563	-1.749	0.48044	-3.64041	0.000272	0.00309
MYD88	111.967	-0.782067	0.306639	-2.55045	0.0108	0.0404
STAT4	14.2969	0.649289	0.269955	2.40517	0.0162	0.0523
RAG2	12.5038	0.970758	0.258488	3.75552	0.000173	0.00238
NT5E	351.46	-0.71639	0.544251	-1.31629	0.188	0.306
HLA-DPB1	439.787	-1.41351	0.471547	-2.99761	0.00272	0.015
SELPLG	14.0596	0.275679	0.214673	1.28418	0.199	0.319
AIRE	15.4748	0.736653	0.286781	2.5687	0.0102	0.0392
CCR10	14.8	0.90921	0.274528	3.3119	0.000927	0.00679
CCR5	17.4189	0.0426212	0.304949	0.139765	0.889	0.917
KLRC1	14.7098	0.124627	0.330136	0.377503	0.706	0.79
PLA2G2A	341.122	-0.12006	0.917488	-0.130857	0.896	0.923
KIR3DL3	9.88666	0.774334	0.259749	2.98109	0.00287	0.0157
CXCR1	10.6464	0.715576	0.2834	2.52497	0.0116	0.0421
TMEM173	137.495	-0.805039	0.378144	-2.12892	0.0333	0.0879
TNFSF12	73.7893	-0.564304	0.294461	-1.9164	0.0553	0.126
PSMB5	360.42	-0.850718	0.416375	-2.04315	0.041	0.1
CD3EAP	24.0859	0.0843715	0.305668	0.276024	0.783	0.842
EDNRB	83.0584	1.22368	0.546296	2.23995	0.0251	0.0695
CDH5	72.2144	-0.153158	0.451944	-0.338888	0.735	0.809
ITLN2	6.22897	0.723843	0.288068	2.51275	0.012	0.0426
PSMB7	403.491	-0.59572	0.33326	-1.78755	0.0738	0.153
CD1A	11.6093	0.641654	0.255792	2.5085	0.0121	0.0428
CD45RA	8.3622	0.233462	0.272881	0.855546	0.392	0.52
CISH	13.1625	0.562561	0.251448	2.23728	0.0253	0.0697
FAS	32.8369	-0.236996	0.395088	-0.599855	0.549	0.663
IRF3	24.765	0.617085	0.259873	2.37456	0.0176	0.0547
IFNG	9.39504	0.617209	0.24565	2.51256	0.012	0.0426
NFKB1	28.3436	-0.374243	0.265204	-1.41115	0.158	0.267
MAP4K4	426.918	-0.0962202	0.352395	-0.273046	0.785	0.843
LITAF	153.44	-0.406083	0.349726	-1.16114	0.246	0.37
KLRD1	15.5215	0.386105	0.274165	1.40829	0.159	0.268
CCR8	11.3796	0.399141	0.25876	1.54252	0.123	0.221
IL19	7.06492	0.237883	0.267432	0.889509	0.374	0.501
CFH	375.678	-0.715787	0.630768	-1.13479	0.256	0.383
IL18RAP	5.0563	0.139366	0.363796	0.383089	0.702	0.789
CLEC4A	39.1865	-0.5068	0.29846	-1.69805	0.0895	0.176
KLRF1	11.0615	0.450313	0.234038	1.9241	0.0543	0.124
EBI3	9.18745	0.354034	0.271503	1.30398	0.192	0.311
BCL2	72.3957	1.0372	0.406085	2.55414	0.0106	0.0404
HLA-DQA1	158.898	-1.04986	0.816768	-1.28539	0.199	0.319
IL4	7.64148	1.02806	0.293469	3.50315	0.00046	0.00418
CD70	23.4848	0.985434	0.634028	1.55424	0.12	0.219
CXCL10	54.4036	-0.856572	0.434557	-1.97114	0.0487	0.114
SMAD3	234.38	-0.047303	0.393073	-0.120342	0.904	0.93
NFATC2	49.3617	-0.921424	0.343354	-2.6836	0.00728	0.0317
ITGA2B	10.2174	0.337081	0.437064	0.77124	0.441	0.567
PIGR	10.2194	0.62321	0.264469	2.35646	0.0185	0.0563
CCL16	12.629	0.60076	0.321242	1.87012	0.0615	0.136
CCL8	25.7826	-0.963677	0.402479	-2.39436	0.0166	0.053
EGR1	81.5108	0.531214	0.467257	1.13688	0.256	0.382
XCR1	33.9954	0.416736	0.283524	1.46985	0.142	0.246
NCR1	7.12532	0.724946	0.308634	2.34889	0.0188	0.057
ICOSLG	32.5666	-1.09448	0.344075	-3.18095	0.00147	0.00944
CSF2	13.5457	0.76887	0.2515	3.05713	0.00223	0.0128
ATG16L1	42.9687	-0.586883	0.283003	-2.07377	0.0381	0.0963
KIR_Inhibiting_Subgroup_2	9.53485	0.520954	0.278812	1.86848	0.0617	0.136
IL20	12.1571	0.852809	0.376089	2.26757	0.0234	0.0663
TRAF5	53.9343	-0.580021	0.423447	-1.36976	0.171	0.282
CCND3	52.4947	-0.0538383	0.266949	-0.20168	0.84	0.884
CD9	114.644	-0.543433	0.526686	-1.0318	0.302	0.428
PSMB8	144.285	-0.665582	0.368509	-1.80615	0.0709	0.15
TIRAP	17.6755	0.216819	0.201659	1.07518	0.282	0.413
GFI1	8.56915	0.521653	0.287748	1.81288	0.0699	0.149
CLEC5A	15.8197	-1.35076	0.320738	-4.21141	2.54e-05	0.000918
TLR5	18.6989	-0.0444301	0.211735	-0.209838	0.834	0.881
IRAK2	19.832	-0.139185	0.223888	-0.621671	0.534	0.65
CD74	1125.4	-1.05482	0.551159	-1.91382	0.0556	0.126
TIGIT	15.274	0.317388	0.300973	1.05454	0.292	0.421
ITGAX	40.8696	-0.686997	0.269624	-2.54798	0.0108	0.0405
CD45R0	56.8996	-1.22862	0.287636	-4.27145	1.94e-05	0.000753
CXCL11	15.214	0.0252849	0.298161	0.0848028	0.932	0.952
ITGAL	18.3333	-0.0763915	0.260151	-0.293643	0.769	0.835
ENTPD1	21.8165	0.0155162	0.26605	0.0583206	0.953	0.964
B2M	7397.88	-0.872959	0.524267	-1.6651	0.0959	0.184
TOLLIP	79.6027	-0.355987	0.319073	-1.11569	0.265	0.393
IL1R2	14.406	0.125543	0.207453	0.605162	0.545	0.66
MX1	185.519	-0.0810192	0.493608	-0.164136	0.87	0.907
IRF4	50.679	1.99277	0.454147	4.38795	1.14e-05	0.000567
TBX21	9.85868	0.529457	0.256221	2.0664	0.0388	0.0963
IFNAR2	77.9122	-0.392624	0.241949	-1.62276	0.105	0.2
TLR4	53.7832	-0.306077	0.302219	-1.01277	0.311	0.437
HLA-DRB1	80.1575	-0.548867	0.567523	-0.967128	0.333	0.46
PML	122.217	0.45894	0.342572	1.33969	0.18	0.295
C1S	442.175	-1.57827	0.508615	-3.10308	0.00192	0.0114
BATF3	37.706	-0.7513	0.269098	-2.79192	0.00524	0.0247
CD80	20.1705	0.607866	0.290211	2.09457	0.0362	0.0928
KIR_Activating_Subgroup_1	9.92376	0.607209	0.247656	2.45183	0.0142	0.0481
PECAM1	283.247	-0.503522	0.478487	-1.05232	0.293	0.422
NFKB2	61.7852	-0.0844994	0.229158	-0.368739	0.712	0.793
IRF7	20.031	0.482706	0.284997	1.69372	0.0903	0.177
IFNGR1	283.42	-0.734346	0.31813	-2.30832	0.021	0.0607
DUSP4	28.4864	1.50059	0.37434	4.00864	6.11e-05	0.00141
HLA-A	367.427	-0.155662	0.342366	-0.454665	0.649	0.743
STAT5A	55.8687	0.463341	0.352234	1.31543	0.188	0.306
HLA-DMB	63.0744	-0.96643	0.275871	-3.5032	0.00046	0.00418
IL12B	13.4834	0.982234	0.246964	3.97724	6.97e-05	0.00144
PSMB10	36.2432	-0.438384	0.200832	-2.18284	0.029	0.0779
PTAFR	21.9728	-0.305922	0.194927	-1.56942	0.117	0.214
STAT6	111.67	0.109407	0.334292	0.327279	0.743	0.817
CD83	30.732	0.685638	0.283548	2.41806	0.0156	0.0511
ATG12	29.6948	0.0743644	0.264715	0.280923	0.779	0.842
EGR2	17.4714	0.206174	0.294231	0.700723	0.483	0.606
ITLN1	11.9268	0.791088	0.266566	2.9677	0.003	0.0161
IL1RL2	15.343	-0.153192	0.24072	-0.63639	0.525	0.642
IRF8	31.8156	0.0974811	0.225162	0.432938	0.665	0.755
NCF4	36.259	-0.656549	0.278643	-2.35624	0.0185	0.0563
NFATC1	36.0601	-0.629896	0.309467	-2.03543	0.0418	0.101
KLRC3	11.7465	0.0404424	0.258071	0.156711	0.875	0.91
CD86	20.0329	-0.316598	0.222988	-1.4198	0.156	0.265
CD1D	9.83763	0.347589	0.238497	1.45742	0.145	0.251
CXCL2	28.592	-0.149451	0.37914	-0.394184	0.693	0.783
XBP1	248.145	-0.302969	0.398172	-0.7609	0.447	0.57
CD209	49.3991	-0.91856	0.341466	-2.69005	0.00714	0.0313
TNFRSF9	15.7271	-0.35058	0.452028	-0.775572	0.438	0.565
GBP5	26.5289	-0.0987665	0.319519	-0.30911	0.757	0.826
TNFSF11	19.4237	0.219176	0.285305	0.768216	0.442	0.568
LCK	10.7313	0.51207	0.229519	2.23106	0.0257	0.0698
CXCL13	15.8601	0.110087	0.358937	0.306704	0.759	0.826
CTLA4-TM	12.0113	0.398072	0.250609	1.58842	0.112	0.21
IL26	14.036	1.02745	0.315028	3.26147	0.00111	0.00773
BCL3	61.7838	0.343242	0.426372	0.805031	0.421	0.55
IL7R	31.7527	-1.07049	0.458272	-2.33592	0.0195	0.0585
DPP4	66.2528	-1.46512	0.427225	-3.42938	0.000605	0.00502
IL6	16.5411	-1.17759	0.466248	-2.52566	0.0115	0.0421
CXCR6	11.9443	0.487027	0.285932	1.7033	0.0885	0.175
CFD	169.711	0.673369	0.581048	1.15889	0.247	0.371
CCL4	25.8199	0.0794792	0.209372	0.379608	0.704	0.79
DEFB103A	10.4147	0.96286	0.275268	3.4979	0.000469	0.00418
LILRA1	14.3631	0.299342	0.215224	1.39084	0.164	0.274
NOS2	10.3508	0.663854	0.26883	2.46942	0.0135	0.047
SLAMF7	15.8733	0.419995	0.235552	1.78302	0.0746	0.154
LTBR	158.649	-0.625039	0.306219	-2.04115	0.0412	0.1
IRF5	13.4812	0.357899	0.256655	1.39447	0.163	0.273
ITGA4	42.743	-2.306	0.444878	-5.18344	2.18e-07	3.15e-05
PDCD2	43.6523	0.35016	0.247127	1.41692	0.157	0.266
CDKN1A	144.647	-1.13335	0.35737	-3.17137	0.00152	0.00955
IGF2R	129.082	-0.559619	0.299621	-1.86776	0.0618	0.136
SERPING1	405.86	-0.948205	0.460893	-2.05732	0.0397	0.0977
PTPN2	51.2755	-0.0144769	0.20407	-0.070941	0.943	0.958
CCR6	13.2265	0.941099	0.238956	3.93838	8.2e-05	0.0016
HLA-DRA	488.086	-1.56838	0.489446	-3.20439	0.00135	0.00891
GPI	258.839	0.26513	0.359583	0.737327	0.461	0.583
CD46	367.202	-0.261163	0.39823	-0.655808	0.512	0.633
RORC	18.9188	1.01968	0.269484	3.78381	0.000154	0.00224
KIR3DL2	15.1769	0.773696	0.276207	2.80115	0.00509	0.0242
PSMB9	140.802	-0.0517084	0.337197	-0.153348	0.878	0.911
PTGER4	52.931	0.0208488	0.237327	0.0878484	0.93	0.951
C6	27.1281	0.990059	0.283693	3.4899	0.000483	0.00418
TNFSF13B	33.4399	-0.58765	0.243176	-2.41656	0.0157	0.0511
PTPN22	16.9272	-0.493443	0.204296	-2.41533	0.0157	0.0511
PTK2	313.031	-0.0917929	0.299469	-0.306519	0.759	0.826
LAMP3	17.4263	0.523668	0.221839	2.36057	0.0182	0.0562
FCGR2A	121.223	-1.11472	0.326992	-3.40903	0.000652	0.00524
IFI16	354.547	-1.6196	0.369589	-4.38218	1.17e-05	0.000567
POU2F2	19.4806	-0.0960299	0.220203	-0.436098	0.663	0.754
LILRA2	11.1765	0.0645771	0.246871	0.261582	0.794	0.851
NOD1	44.5783	-0.384691	0.265717	-1.44775	0.148	0.254
sCTLA4	6.58212	0.153312	0.281433	0.544757	0.586	0.691
PDGFRB	1027.94	-1.88602	0.536175	-3.51755	0.000436	0.00413
UBE2L3	65.0913	-0.544891	0.288997	-1.88545	0.0594	0.133
IL27	7.65912	0.525351	0.323911	1.6219	0.105	0.2
TNFRSF17	11.3184	0.993695	0.274274	3.62301	0.000291	0.00318
GBP1	134.539	-0.694193	0.438376	-1.58356	0.113	0.21
CD24	266.058	1.03083	0.654998	1.5738	0.116	0.214
IL21	9.09787	1.03681	0.264843	3.9148	9.05e-05	0.0016
CD34	31.178	0.0933898	0.335724	0.278174	0.781	0.842
TNFSF8	11.5931	0.388433	0.253294	1.53353	0.125	0.223
C1R	271.045	-1.04234	0.491565	-2.12045	0.034	0.0894
C8B	7.20895	0.689228	0.287876	2.39418	0.0167	0.053
IL29	8.37107	0.429649	0.306393	1.40228	0.161	0.27
IKZF3	8.64943	0.556464	0.240523	2.31356	0.0207	0.0605
GPR183	28.4703	-0.398669	0.384349	-1.03726	0.3	0.427
IL2	9.59595	0.946931	0.299643	3.16019	0.00158	0.00982
LAIR1	86.7086	-0.240929	0.37958	-0.634726	0.526	0.642
AHR	283.14	-1.34547	0.338325	-3.97686	6.98e-05	0.00144
IKBKG	63.7749	-0.235023	0.27783	-0.845923	0.398	0.524
BCAP31	389.726	-0.609368	0.333153	-1.82909	0.0674	0.145
CD8B	9.23945	0.881026	0.305299	2.88578	0.0039	0.0202
CCL24	23.7583	0.636083	0.33363	1.90655	0.0566	0.128
CEACAM8	11.5377	0.501945	0.242897	2.06649	0.0388	0.0963
CD14	224.439	-1.40094	0.395994	-3.53779	0.000403	0.0041
ITGA5	552.784	-0.376206	0.572841	-0.656738	0.511	0.633
CD55	17.5456	-0.145853	0.264144	-0.552173	0.581	0.688
CD164	606.451	-0.223201	0.427373	-0.522263	0.601	0.705
ARG2	12.7753	0.132209	0.266074	0.496887	0.619	0.721
BATF	10.8429	-0.235872	0.22097	-1.06744	0.286	0.414
MSR1	161.217	-1.63344	0.309268	-5.28162	1.28e-07	2.75e-05
CSF1R	23.9834	-0.928064	0.336384	-2.75894	0.0058	0.0266
IL5	8.20644	0.702336	0.275254	2.55159	0.0107	0.0404
IRAK1	138.238	-1.43765	0.367733	-3.9095	9.25e-05	0.0016
IFNB1	8.58446	0.664398	0.34231	1.94092	0.0523	0.121
TNFRSF1B	68.5938	-0.664668	0.300134	-2.21457	0.0268	0.0725
CASP8	63.1577	-0.197511	0.242811	-0.813435	0.416	0.545
IFIT2	41.8967	-0.637473	0.354672	-1.79736	0.0723	0.151
LILRB3	20.2804	-0.0860276	0.241938	-0.355577	0.722	0.801
NLRP3	16.0264	-0.172967	0.189054	-0.914906	0.36	0.486
JAK2	117.66	-0.584984	0.273916	-2.13563	0.0327	0.0869
CSF2RB	48.3675	-0.202686	0.351259	-0.577028	0.564	0.675
CCL3	19.4012	0.477321	0.204777	2.33093	0.0198	0.059
CLEC6A	11.3061	0.862109	0.256043	3.36705	0.00076	0.00594
IL9	5.92885	0.642531	0.331829	1.93633	0.0528	0.121
CX3CL1	80.4242	2.32008	0.721072	3.21755	0.00129	0.0086
TNFSF4	33.4633	0.328249	0.30765	1.06696	0.286	0.414
BTLA	18.3863	0.707254	0.232585	3.04084	0.00236	0.0134
C2	97.8265	-1.25383	0.347756	-3.6055	0.000312	0.00334
IL6ST	828.259	-1.03776	0.386992	-2.6816	0.00733	0.0317
BCL10	188.291	-0.743429	0.282565	-2.631	0.00851	0.0352
PAX5	14.7033	0.566393	0.25235	2.24447	0.0248	0.0695
IFNA2	12.0191	0.641943	0.254234	2.525	0.0116	0.0421
CD276	513.932	-1.51459	0.325896	-4.64745	3.36e-06	0.000278
CD58	122.19	-0.51242	0.407298	-1.2581	0.208	0.329
FKBP5	132.599	-0.798483	0.389578	-2.04961	0.0404	0.0991
IRF1	42.5708	-0.398297	0.265388	-1.50081	0.133	0.235
ATM	20.8438	1.16671	0.344488	3.3868	0.000707	0.00561
IL2RB	25.5108	0.451334	0.269005	1.67779	0.0934	0.181
CCL19	16.314	0.123634	0.525022	0.235484	0.814	0.863
IFI35	45.0037	-0.383964	0.320909	-1.19649	0.232	0.354
CCL11	14.3827	0.134796	0.253418	0.531912	0.595	0.699
HLA-DMA	89.9363	-0.342793	0.347571	-0.986252	0.324	0.452
LILRB2	30.5755	-0.10829	0.186909	-0.579374	0.562	0.675
KLRC4	13.3228	-0.164676	0.265741	-0.619684	0.535	0.65
KLRG1	8.23658	0.363916	0.420106	0.866247	0.386	0.515
MAF	27.4478	0.0696185	0.275614	0.252594	0.801	0.855
HLA-DPA1	261.988	-1.01239	0.490115	-2.06561	0.0389	0.0963
TNFAIP6	48.4313	-0.212443	0.421938	-0.503493	0.615	0.717
LTB4R	42.264	0.371029	0.338795	1.09514	0.273	0.402
IL13	10.6641	0.687921	0.261208	2.63362	0.00845	0.0352
CD247	12.5753	0.519257	0.218488	2.3766	0.0175	0.0547
CASP2	114.785	-0.507292	0.325791	-1.55711	0.119	0.218
ITGB2	69.1178	-1.14943	0.312014	-3.6839	0.00023	0.00276
TAPBP	174.431	0.177234	0.406663	0.435826	0.663	0.754
IL1R1	84.6296	-1.1728	0.38619	-3.03685	0.00239	0.0134
C1QBP	289.075	-0.837664	0.249619	-3.35578	0.000791	0.00603
PTPRC_all	120.899	-0.879945	0.324793	-2.70925	0.00674	0.0303
S100A9	106.007	-1.06924	0.440184	-2.42907	0.0151	0.0508
MAPK11	22.8638	0.572776	0.243979	2.34764	0.0189	0.057
GP1BB	17.8852	0.391568	0.326619	1.19885	0.231	0.353
CLU	11.6462	0.945441	0.242962	3.89132	9.97e-05	0.0016
MBL2	11.6424	0.849239	0.282205	3.00929	0.00262	0.0146
FCER1G	110.7	-0.953866	0.399811	-2.38579	0.017	0.0539
C1QA	137.655	-0.66571	0.374282	-1.77863	0.0753	0.155
SLC2A1	30.453	0.0530095	0.377592	0.140388	0.888	0.917
VCAM1	73.1546	-0.658805	0.466691	-1.41165	0.158	0.267
IL18	31.2199	-0.0541109	0.210494	-0.257066	0.797	0.853
KLRAP1	14.9493	0.383594	0.314062	1.22139	0.222	0.345
CCL18	39.6904	-0.955152	0.486184	-1.96459	0.0495	0.115
IL1RAP	39.8118	-0.612514	0.321641	-1.90434	0.0569	0.128
NOD2	17.5039	0.560902	0.26155	2.14453	0.032	0.0854
TGFB1	303.841	-1.27629	0.408629	-3.12334	0.00179	0.0108
NFKBIA	290.46	-0.319092	0.330293	-0.966088	0.334	0.46
HRAS	34.7452	-0.385481	0.250774	-1.53717	0.124	0.222
DEFB103B	10.589	0.333314	0.263355	1.26564	0.206	0.326
ADA	34.1054	-0.578384	0.238764	-2.42241	0.0154	0.0511
TAGAP	23.4134	-0.321418	0.220485	-1.45778	0.145	0.251
ICAM1	69.1778	-1.70751	0.412687	-4.13754	3.51e-05	0.00102
IFITM1	263.515	-0.915778	0.49474	-1.85103	0.0642	0.139
RELB	16.0387	-0.249797	0.260766	-0.957934	0.338	0.465
XCL1	12.0338	0.349081	0.254317	1.37262	0.17	0.282
CD160	13.0035	0.725486	0.252236	2.87622	0.00402	0.0206
S1PR1	27.7715	0.269874	0.215492	1.25237	0.21	0.33
TGFBR2	218.403	-0.931722	0.349685	-2.66446	0.00771	0.0331
CD163	133.686	-1.2816	0.404089	-3.17158	0.00152	0.00955
CXCR3	9.84693	0.280132	0.222995	1.25622	0.209	0.329
BLNK	14.9792	-0.127927	0.205249	-0.623278	0.533	0.65
KLRG2	11.5721	0.823249	0.288543	2.85312	0.00433	0.022
HLA-B	810.748	-0.313999	0.465599	-0.674399	0.5	0.624
CD244	10.6968	0.541692	0.220691	2.45452	0.0141	0.0481
CXCL12	417.902	-0.407421	0.569588	-0.71529	0.474	0.597
KCNJ2	27.3556	-0.494347	0.329716	-1.49931	0.134	0.235
S100A8	28.9242	-0.0357485	0.35537	-0.100595	0.92	0.943
TNFSF15	21.8641	0.0325676	0.303673	0.107246	0.915	0.939
IL6R	23.6643	0.79764	0.30451	2.61942	0.00881	0.0359
CLEC4E	13.6492	0.556775	0.240923	2.31101	0.0208	0.0606
CD28	29.888	-0.453432	0.21801	-2.07987	0.0375	0.0957
C4A/B	124.569	0.901854	0.558306	1.61534	0.106	0.202
LCP2	72.9222	-0.860468	0.306052	-2.81151	0.00493	0.0238
GZMK	15.3579	0.336356	0.286887	1.17243	0.241	0.364
IL12A	16.4737	0.140416	0.254475	0.551789	0.581	0.688
TYK2	95.9104	-0.697813	0.405333	-1.72158	0.0851	0.171
FCGR1A/B	11.9066	0.149138	0.232264	0.642107	0.521	0.639
KLRB1	13.9065	0.232777	0.272788	0.853325	0.393	0.52
CD79B	18.1743	0.8748	0.216734	4.03628	5.43e-05	0.00133
SH2D1A	7.67214	0.395673	0.301543	1.31216	0.189	0.307
TLR8	16.0238	-0.299933	0.202564	-1.48068	0.139	0.242
IL7	10.4032	-0.247814	0.259701	-0.954228	0.34	0.466
CD274	11.0354	-0.0929475	0.264333	-0.35163	0.725	0.803
FCGR3A/B	283.386	-1.79468	0.429065	-4.18278	2.88e-05	0.000946
LILRA4	10.7853	0.397276	0.31343	1.26751	0.205	0.326
LGALS3	514.993	-1.35407	0.411026	-3.29436	0.000986	0.00714
DEFB4A	13.1534	0.485724	0.262941	1.84727	0.0647	0.14
RUNX1	55.0743	-1.08268	0.309352	-3.49983	0.000466	0.00418
BID	12.6389	0.570245	0.246208	2.31611	0.0206	0.0605
DEFB1	13.3594	0.796071	0.272229	2.92427	0.00345	0.0182
LTB4R2	28.8469	0.0536074	0.320886	0.167061	0.867	0.906
CTSC	279.975	-1.55518	0.413976	-3.7567	0.000172	0.00238
CXCR2	16.6872	0.461537	0.24599	1.87625	0.0606	0.134
TNFRSF11A	24.1999	-1.43274	0.282978	-5.06308	4.13e-07	4.78e-05
JAK3	26.2358	-0.685741	0.272401	-2.51739	0.0118	0.0426
CCL13	68.3939	-2.22315	0.492856	-4.51075	6.46e-06	0.000416
TRAF3	41.6634	0.219242	0.273797	0.800746	0.423	0.552
PDCD1LG2	44.1323	-1.53989	0.413959	-3.7199	0.000199	0.00256
RAG1	9.85053	0.480662	0.271054	1.77331	0.0762	0.155
NFATC3	106.553	-0.149163	0.316561	-0.471199	0.637	0.735
TNFRSF10C	14.2757	0.204036	0.237188	0.860232	0.39	0.517
IL21R	11.7355	-0.23169	0.221945	-1.04391	0.297	0.425
IL22	12.4944	0.748636	0.289398	2.58687	0.00969	0.0381
KIR_Activating_Subgroup_2	10.7495	0.736653	0.283843	2.59528	0.00945	0.0377
IL12RB1	17.8605	0.567107	0.209737	2.70389	0.00685	0.0305
SMAD5	124.663	-0.152356	0.322343	-0.472651	0.636	0.735
CD48	22.618	-0.0905013	0.258675	-0.349864	0.726	0.803
CD19	13.8745	0.382183	0.241041	1.58555	0.113	0.21
LTA	13.4829	0.157265	0.238032	0.660685	0.509	0.632
TRAF2	54.1104	0.114478	0.23392	0.489391	0.625	0.723
FCGR2A/C	269.114	-1.9118	0.447676	-4.27051	1.95e-05	0.000753
CD96	16.7433	0.261035	0.242411	1.07683	0.282	0.413
GZMA	32.9038	0.0974889	0.228635	0.426396	0.67	0.759
TFRC	141.108	-0.654886	0.484467	-1.35177	0.176	0.289
CD44	979.32	-1.05998	0.522385	-2.02912	0.0424	0.102
MASP2	9.19255	0.394539	0.256716	1.53687	0.124	0.222
MASP1	22.2699	0.379764	0.225545	1.68377	0.0922	0.179
ILF3	518.333	-0.611151	0.349326	-1.74952	0.0802	0.163
ZBTB16	79.0585	1.03063	0.58061	1.77508	0.0759	0.155
PTPN6	41.5739	-0.819446	0.222588	-3.68145	0.000232	0.00276
C14orf166	452.088	-0.606237	0.322947	-1.8772	0.0605	0.134
C1QB	332.063	-0.973586	0.490294	-1.98572	0.0471	0.111
CD99	2469.47	-1.31126	0.47521	-2.75932	0.00579	0.0266
ICOS	13.4767	0.132899	0.205049	0.648131	0.517	0.638
C5	28.8952	0.294186	0.301605	0.975401	0.329	0.458
MCL1	577.207	-0.831813	0.402774	-2.06521	0.0389	0.0963
TLR9	13.751	0.631081	0.223452	2.82423	0.00474	0.0233
LILRA6	12.3162	-0.402751	0.230687	-1.74588	0.0808	0.164
MAP4K1	20.715	0.227109	0.201196	1.12879	0.259	0.385
PSMD7	435.641	-0.309406	0.280433	-1.10332	0.27	0.399
TGFBI	1313.84	-2.69082	0.511369	-5.26199	1.43e-07	2.75e-05
MS4A1	10.3745	0.108663	0.237268	0.457975	0.647	0.743
CEACAM6	9.79943	0.700833	0.267491	2.62002	0.00879	0.0359
IL16	35.7026	0.145578	0.267972	0.54326	0.587	0.691
TRAF6	56.2021	-0.293862	0.241017	-1.21926	0.223	0.346
MIF	222.587	-1.09853	0.380308	-2.88853	0.00387	0.0202
SOCS1	27.9189	0.481293	0.331113	1.45356	0.146	0.252
KIR3DL1	10.7956	0.678469	0.245515	2.76346	0.00572	0.0266
IL23A	16.2083	0.730835	0.287921	2.53832	0.0111	0.0413
CCR7	11.4181	0.744145	0.250033	2.97619	0.00292	0.0158
TLR1	72.7691	-0.92055	0.300744	-3.0609	0.00221	0.0128
IL18R1	32.2437	-0.739817	0.352381	-2.09948	0.0358	0.0923
RAF1	155.912	-0.612452	0.301154	-2.03369	0.042	0.101
IL15	21.3012	0.0373791	0.263889	0.141647	0.887	0.917
IKZF2	22.6364	0.473577	0.265904	1.78101	0.0749	0.154
CD4	48.3656	-1.0828	0.285625	-3.79099	0.00015	0.00223
IRAK3	25.8066	-0.715968	0.319215	-2.2429	0.0249	0.0695
NFIL3	104.076	-0.315643	0.399341	-0.790408	0.429	0.556
CIITA	6.4648	0.109532	0.354648	0.308848	0.757	0.826
CCRL1	44.4372	-0.824714	0.4206	-1.9608	0.0499	0.116
PPARG	74.527	2.09372	0.507508	4.12549	3.7e-05	0.00102
TLR2	34.8503	-0.644541	0.226982	-2.83962	0.00452	0.0224
CD2	9.76681	0.00481719	0.242652	0.0198522	0.984	0.986
IKBKAP	74.6712	-0.447374	0.280428	-1.59533	0.111	0.208
SLAMF6	11.6661	0.349023	0.207095	1.68533	0.0919	0.179
TNFRSF8	15.3271	0.481043	0.354017	1.35881	0.174	0.287
STAT1	76.6416	-0.6242	0.336558	-1.85466	0.0636	0.139
CRADD	32.7483	0.0162389	0.282257	0.0575325	0.954	0.964
HLA-C	260.719	-0.13219	0.352989	-0.374487	0.708	0.791
GNLY	15.5847	-0.561404	0.524634	-1.07009	0.285	0.414
CCL5	27.6858	0.103301	0.330873	0.312207	0.755	0.826
ITGAE	56.2521	-0.309734	0.296315	-1.04529	0.296	0.425
FCGRT	628.203	-0.34002	0.42538	-0.799333	0.424	0.552
IL10	15.8775	-0.219517	0.225938	-0.971581	0.331	0.459
CD59	1027.33	-1.21092	0.426181	-2.84133	0.00449	0.0224
CCBP2	12.4386	0.837362	0.309118	2.70888	0.00675	0.0303
STAT2	213.082	-0.527476	0.329232	-1.60214	0.109	0.206
CD7	11.0637	0.269242	0.225454	1.19422	0.232	0.354
IFNAR1	29.2347	-0.244202	0.270277	-0.903527	0.366	0.492
ITGB1	782.008	-1.1482	0.371669	-3.0893	0.00201	0.0119
SIGIRR	17.0469	0.117011	0.203348	0.575424	0.565	0.675
PDGFB	19.1685	0.403392	0.223786	1.80258	0.0715	0.15
IL28A/B	11.1077	0.580883	0.27682	2.09841	0.0359	0.0923
PRKCD	57.6459	0.473445	0.297106	1.59352	0.111	0.208
IL17F	13.793	0.667985	0.275105	2.42811	0.0152	0.0508
TNFRSF14	38.4641	-0.507915	0.240541	-2.11155	0.0347	0.091
GATA3	18.0709	0.637236	0.240193	2.65301	0.00798	0.0337
TBK1	70.7684	-0.41006	0.273829	-1.4975	0.134	0.236
CX3CR1	25.1236	-0.410335	0.320306	-1.28107	0.2	0.32
GZMB	19.0699	0.0161382	0.331045	0.0487493	0.961	0.969
TRAF4	32.7537	-0.0217429	0.272924	-0.0796664	0.937	0.955
CEBPB	191.081	-0.485303	0.425866	-1.13957	0.254	0.382
APP	1032.77	-1.09329	0.371939	-2.93943	0.00329	0.0175
PPBP	12.6549	0.514286	0.357519	1.43849	0.15	0.257
ARHGDIB	123.014	-0.558977	0.452238	-1.23603	0.216	0.339
PLAUR	55.5205	-0.658904	0.383636	-1.71752	0.0859	0.172
ATG7	66.0708	-0.130105	0.224797	-0.578768	0.563	0.675
IL3	9.70816	0.468081	0.308737	1.51611	0.129	0.229
TNFRSF13B	9.22966	0.612802	0.24965	2.45464	0.0141	0.0481
CLEC7A	29.1394	-0.679872	0.23923	-2.84192	0.00448	0.0224
CSF1	78.8045	-0.866364	0.281211	-3.08084	0.00206	0.0121
ICAM4	6.26215	0.652804	0.322759	2.02257	0.0431	0.103
TAP1	28.5164	-0.192448	0.29876	-0.644158	0.519	0.639
MME	343.06	-2.05952	0.613502	-3.35699	0.000788	0.00603
IL1A	8.23135	1.07203	0.291755	3.67443	0.000238	0.00276
TNFSF10	84.2512	-0.480692	0.396745	-1.21159	0.226	0.349
HAVCR2	23.2432	-0.905452	0.26424	-3.42663	0.000611	0.00502
TNFAIP3	65.4217	0.211833	0.371789	0.569765	0.569	0.678
CD82	45.3873	-0.251469	0.509347	-0.493709	0.622	0.721
CUL9	38.5337	-0.148605	0.326465	-0.455195	0.649	0.743
ETS1	257.879	-0.786997	0.34007	-2.31422	0.0207	0.0605
CD5	8.30287	0.252147	0.253536	0.994522	0.32	0.449
ABCB1	17.3248	0.209085	0.2937	0.711901	0.477	0.599
LILRA3	28.8029	0.743768	0.286259	2.59823	0.00937	0.0377
FCER1A	15.0405	0.142072	0.369417	0.384586	0.701	0.789
CCR1	63.8541	-1.29112	0.315822	-4.08814	4.35e-05	0.00114
CFI	88.7335	-1.88061	0.450134	-4.17789	2.94e-05	0.000946
SYK	37.0227	-0.790875	0.202775	-3.90026	9.61e-05	0.0016
TLR3	21.5697	0.279731	0.287677	0.972381	0.331	0.459
HLA-DOB	13.3202	0.658115	0.294439	2.23515	0.0254	0.0697
NCAM1	135.888	-1.63204	0.50706	-3.21864	0.00129	0.0086
HAMP	6.54085	0.656423	0.311257	2.10894	0.0349	0.0912
LILRB5	39.3299	-0.35038	0.379288	-0.923782	0.356	0.483
CD27	10.8014	0.47136	0.233401	2.01953	0.0434	0.103
TNF	17.3545	0.615131	0.238576	2.57835	0.00993	0.0386
BCL2L11	38.4944	-0.391415	0.377084	-1.038	0.299	0.427
FYN	380.864	-0.441239	0.411958	-1.07108	0.284	0.414
B3GAT1	10.0121	1.1682	0.299826	3.89625	9.77e-05	0.0016
PLA2G2E	9.36274	0.299883	0.27366	1.09583	0.273	0.402
HLA-DRB3	669.584	-0.487899	0.526527	-0.926637	0.354	0.482
CD3E	26.1251	0.325356	0.234757	1.38592	0.166	0.276
PRF1	15.9336	0.278721	0.293867	0.94846	0.343	0.468
BCL6	68.6726	0.12566	0.338824	0.37087	0.711	0.793
CD79A	8.22096	0.894043	0.277723	3.21919	0.00129	0.0086
PYCARD	22.1849	-0.0480591	0.206678	-0.232532	0.816	0.864
CYBB	195.576	-1.64785	0.447966	-3.67852	0.000235	0.00276
CD53	59.3343	-1.23582	0.360887	-3.42439	0.000616	0.00502
CR1	43.4729	-0.912849	0.434688	-2.10001	0.0357	0.0923
MBP	35.3924	-0.817481	0.316599	-2.58207	0.00982	0.0384
EOMES	11.7371	0.275423	0.248438	1.10862	0.268	0.396
MR1	16.6166	0.189785	0.21983	0.863324	0.388	0.516
NOTCH1	39.5979	0.301501	0.398051	0.757443	0.449	0.57
CAMP	8.98158	0.819175	0.298829	2.74128	0.00612	0.0279
JAK1	170.838	-0.60269	0.273277	-2.20542	0.0274	0.0739
FCGR2B	41.5093	-1.62445	0.421838	-3.85089	0.000118	0.00179
BST1	61.1384	-0.97699	0.377262	-2.58968	0.00961	0.0381
SPP1	658.001	-1.2713	0.641698	-1.98114	0.0476	0.112
CD45RB	16.2405	0.0351502	0.180327	0.194924	0.845	0.888
MARCO	25.3015	-0.460238	0.446456	-1.03087	0.303	0.428
IL22RA2	5.52308	0.194377	0.288962	0.672671	0.501	0.624
SELL	14.4407	0.066385	0.240593	0.275922	0.783	0.842
CD3D	11.1882	-0.0058622	0.293681	-0.019961	0.984	0.986
IL2RA	27.0022	-0.538394	0.344245	-1.56399	0.118	0.216
TRAF1	19.8257	0.15802	0.30742	0.51402	0.607	0.71
STAT3	466.508	-0.492993	0.319307	-1.54395	0.123	0.221
FOXP3	9.87138	0.567254	0.229748	2.46902	0.0135	0.047
TLR7	16.3903	-0.680793	0.210979	-3.22683	0.00125	0.0086
ITGAM	33.2468	-1.04456	0.24226	-4.31172	1.62e-05	0.000721
CR2	10.0096	0.674112	0.250183	2.69447	0.00705	0.0312
LY96	106.222	-1.5163	0.33435	-4.53508	5.76e-06	0.000416
CCL23	5.51444	0.273729	0.287209	0.953066	0.341	0.466
IL11RA	31.0345	0.485299	0.31812	1.52552	0.127	0.226
TCF4	247.644	-0.857445	0.360646	-2.37752	0.0174	0.0547
IRGM	12.194	0.542043	0.262328	2.06628	0.0388	0.0963
IL23R	10.6121	0.577591	0.257525	2.24285	0.0249	0.0695
IL1B	13.6835	0.273298	0.227831	1.19956	0.23	0.353
RARRES3	57.8699	-0.70107	0.377152	-1.85885	0.063	0.138
C3	89.6697	-0.923145	0.768081	-1.20188	0.229	0.353
CCR2	13.9908	0.211645	0.232988	0.908394	0.364	0.49
KLRF2	8.36669	0.339824	0.269834	1.25938	0.208	0.329
IL13RA1	412.388	-1.52353	0.38144	-3.99417	6.49e-05	0.00144
IFNA1/13	11.1335	0.538654	0.271503	1.98397	0.0473	0.111
CCL20	10.3465	0.369391	0.284109	1.30017	0.194	0.312
FCAR	6.1672	0.45037	0.290372	1.55101	0.121	0.219
CHUK	97.2095	-0.248335	0.250995	-0.989403	0.322	0.451
PRDM1	33.4463	-0.0234463	0.368298	-0.0636612	0.949	0.963
IFIH1	27.1922	-0.194635	0.269541	-0.722098	0.47	0.593
CASP10	10.8588	0.102884	0.218763	0.470299	0.638	0.735
LILRB1	19.8999	-0.663628	0.286779	-2.31408	0.0207	0.0605
ZEB1	63.0566	-0.402792	0.252281	-1.5966	0.11	0.208
IL8	90.1492	-0.494224	0.710948	-0.695163	0.487	0.609
ICAM5	7.2982	0.298073	0.324467	0.918655	0.358	0.485
IRAK4	49.1104	-0.535585	0.297966	-1.79747	0.0723	0.151
CARD9	12.6964	0.181457	0.229098	0.792052	0.428	0.556
TAP2	49.6691	-0.358211	0.303453	-1.18045	0.238	0.36
CTSS	307.479	-1.54434	0.393464	-3.92497	8.67e-05	0.0016
BST2	52.6491	0.328521	0.396148	0.82929	0.407	0.534
SELE	9.89034	0.0391603	0.241843	0.161925	0.871	0.907
STAT5B	59.7453	0.00432519	0.367026	0.0117844	0.991	0.991
CD22	11.7407	0.972749	0.273158	3.56112	0.000369	0.00382
CD81	1597.53	-0.208136	0.379156	-0.548944	0.583	0.689
SRC	60.2355	-0.107791	0.438656	-0.245731	0.806	0.856
PLAU	331.429	-1.06335	0.474634	-2.24036	0.0251	0.0695
FN1	3364.03	-1.85038	0.699402	-2.64566	0.00815	0.0342
CSF3R	16.4133	-0.524008	0.228016	-2.29812	0.0216	0.0621
CCL2	68.7314	-1.07021	0.442231	-2.42001	0.0155	0.0511
CTLA4_all	11.3572	-0.194141	0.254978	-0.761403	0.446	0.57
SLAMF1	9.76504	0.471119	0.260896	1.80577	0.071	0.15
FADD	19.2544	-0.0382797	0.198723	-0.192628	0.847	0.889
CASP3	67.6429	-1.09033	0.291285	-3.74318	0.000182	0.00245
CASP1	42.7871	-0.887919	0.267279	-3.32207	0.000894	0.00672
ICAM2	30.232	-0.0616395	0.333462	-0.184847	0.853	0.893
CD8A	13.8667	0.12799	0.284763	0.449461	0.653	0.746
LILRB4	35.2494	-1.19251	0.364013	-3.27602	0.00105	0.00743
CD97	91.3355	0.00789844	0.371159	0.0212805	0.983	0.986
