# Supplementary material for: Th17-like cells and immunosuppressive macrophages infiltrate tertiary lymphoid structures with distinct maturation status in soft-tissue sarcoma
Source: Cell Death Dis. 2025 Dec 22;16(1):917. doi: 10.1038/s41419-025-08376-4 (PMC12748978; doi:10.1038/s41419-025-08376-4)
Supplement: Supplementary file 6 — Supplementary Table 5 [file 41419_2025_8376_MOESM6_ESM.xlsx]

## Sheet: Table S5
Supplemental table S5: Normalized nCounter expression data
Gene	T04	T11	T12	T14	T16	T19	T20	T26	T3	T30	T32	T35	T36	T39	T41	T43	T47	T48	T5	T51	T52	T53	T55	T56	T57	T59	T60	T61	T64	T7	T9
VTN	3.49	2.65156	5.27137	2.58789	3.90055	3.00274	2.40034	2.80946	2.98868	3.50001	2.45053	3.60936	4.16984	3.02802	3.23077	4.23387	3.59825	5.07438	3.8578	3.58622	3.45357	2.41296	4.41527	3.80958	4.61622	3.92579	3.19563	2.9947	3.30019	2.78635	2.19136
HLA-DQB1	3.20219	7.19654	2.98656	5.82631	4.3044	3.07902	7.11783	6.4966	3.45461	2.90356	5.23687	4.15243	4.31211	5.63074	4.51921	4.72438	3.34425	5.08562	5.00721	7.52353	2.3712	3.05957	3.03098	6.17543	4.25064	4.72931	4.928	4.14703	4.04866	4.35468	3.10844
KIT	4.90494	2.21227	3.48952	4.16803	4.69729	3.28717	4.88017	5.08121	4.46385	5.83185	7.295	6.08286	6.81398	5.16185	5.35367	4.55338	3.95544	5.03777	7.23383	5.54255	2.89828	5.43789	7.14766	4.49534	4.99232	5.48547	4.53397	4.35344	4.11608	5.82342	3.12653
LAG3	3.02734	2.779	3.59845	3.71671	4.6181	4.25889	5.61409	3.76415	3.40679	4.2629	2.86032	4.32935	5.10525	4.68801	3.34949	4.39905	3.31803	4.39512	2.87556	3.82553	4.64731	3.64947	4.43826	4.55021	4.82175	6.08448	4.32599	4.29577	4.30634	3.49601	4.15386
SOCS3	6.97187	6.95182	5.26343	6.98457	4.52925	7.36838	8.31117	7.42326	6.84798	5.6206	5.49911	5.36095	3.76925	7.13748	7.00196	6.40027	6.01274	5.29177	5.53174	6.00572	6.81137	6.2746	4.91226	6.68101	5.232	5.97562	8.17475	5.92164	7.76259	4.65386	7.85035
TCF7	3.23196	5.82366	5.08821	3.87914	4.16885	4.89466	3.21023	2.73968	4.94126	4.53962	3.94901	3.80706	4.10744	4.40461	3.33221	4.95493	5.90916	5.25268	3.90797	6.84639	3.83997	3.78041	3.10407	3.03017	4.67622	4.06053	3.82046	4.39018	6.66079	3.7141	3.323
IKBKB	6.96748	6.17576	7.07985	5.59945	5.08982	4.47409	5.7382	5.42565	4.74034	6.23255	5.2734	6.11107	4.90738	5.84193	5.31293	5.37947	5.08399	5.91036	4.85155	4.98971	4.93018	5.10783	6.12744	6.6838	-1.22255	6.60706	5.27442	5.06611	5.91412	6.30562	6.3429
KLRC2	3.72264	6.4143	4.66325	3.38821	4.6126	4.14464	2.39694	3.32787	4.77418	4.2019	3.82642	4.05414	5.07361	3.47668	3.94112	3.6946	3.6334	5.57581	3.45197	4.67951	5.16995	4.24028	4.8983	4.22055	4.76766	4.82991	3.53247	4.46328	4.91746	3.58767	3.42704
ITGA6	6.48386	6.3673	6.45373	5.3886	5.97503	4.81784	6.71206	5.37876	5.36014	6.55287	6.91762	8.52886	6.32884	6.23101	6.10502	6.41167	5.30768	5.5322	6.81499	6.40007	4.72844	5.75131	6.22029	5.84313	5.68833	5.57892	5.697	5.85063	6.80909	6.56452	5.51062
CXCR4	4.92814	6.61306	7.12216	7.20222	5.12445	6.029	5.8832	7.02723	5.31581	5.95609	6.71755	7.49547	5.41511	7.08787	6.39682	7.84063	6.76328	6.68622	6.48614	7.43516	6.59303	8.01076	4.4007	4.41765	5.69732	5.62733	5.88319	6.18194	6.61966	6.69543	6.79843
NFKBIZ	6.52218	5.64249	8.02968	4.63702	4.64667	4.11804	4.03078	5.7162	3.36401	3.66689	4.05668	4.6586	4.19782	5.36621	4.69508	4.39247	4.74058	4.55931	3.9938	3.99725	5.60956	5.16811	4.1804	4.79649	3.83018	5.1995	5.85719	4.77535	5.79346	4.46714	6.27609
ATG5	6.2509	7.43661	8.30843	8.14956	6.16704	6.53587	6.08198	6.70679	4.96324	7.86812	7.19456	6.03006	5.94662	6.1718	6.54093	7.39961	5.05028	6.02298	6.91086	6.25347	5.28732	6.24615	5.68156	4.5207	5.72208	5.06338	5.04198	6.10453	7.69162	7.85834	7.20034
MAPK14	7.53242	6.47006	7.47056	7.71622	5.36995	6.55145	6.72901	7.16631	6.80417	6.11044	7.21694	7.18099	5.91809	8.01436	6.62169	6.79516	5.99741	6.43305	7.11717	5.67153	5.91062	6.88691	5.89574	7.07429	6.11725	6.26522	6.82739	5.95655	6.70738	7.2165	6.8721
IL32	16.0644	13.0835	15.8449	13.8156	16.3432	13.4462	12.4532	13.6591	13.4288	14.0887	14.3266	15.5898	14.6117	14.0159	13.4927	14.6336	15.0853	18.277	14.3641	15.7171	14.7454	13.3881	15.6992	15.7738	18.4266	17.2971	15.184	16.3869	12.9543	9.9187	14.5545
CFB	6.86743	3.22969	7.34439	4.54231	5.82179	5.73926	7.79084	6.22725	2.71528	5.49066	6.22341	5.29149	3.31214	6.05886	3.93468	8.49058	7.29756	7.3612	5.99142	5.22956	6.31999	4.72984	4.31655	8.00925	6.88575	5.51512	9.01223	6.46628	5.49792	3.90349	4.80581
CXCL1	5.35424	3.25051	5.52517	4.98402	5.23308	4.20115	6.911	7.36114	4.58331	5.04341	4.93954	5.64141	4.59951	4.78675	4.5197	5.23777	6.67571	7.5696	5.33728	6.06541	5.53731	4.87205	5.62842	5.80726	7.21755	6.56527	8.73989	5.84839	7.26011	4.70751	5.00903
CEACAM1	4.17253	2.70465	4.88532	1.81627	4.74348	3.37072	1.80504	2.52082	2.13502	3.18556	2.81909	4.39138	4.86326	3.01689	2.14246	2.44339	4.47722	5.24939	3.64607	4.61498	3.21466	1.81979	4.99355	3.42547	5.2459	4.60133	4.04943	3.40032	2.85912	2.50573	4.03004
C8A	3.6266	2.75247	4.13114	2.98578	3.89249	1.79755	1.76329	2.35302	3.00075	2.68504	2.92053	4.08812	3.17159	1.87832	3.49143	3.12712	3.14846	4.83801	2.37263	2.64394	2.7946	2.04681	4.79821	2.84574	4.99318	3.65974	4.01345	3.6826	3.34704	1.75698	2.93212
CFP	3.87854	1.54956	3.7369	2.81211	4.39047	3.389	2.86928	3.46593	4.25141	2.68166	3.93411	4.08865	4.83088	3.97275	4.31465	3.73795	3.14868	5.02651	3.25493	3.18582	4.26722	2.56455	4.79978	2.8452	5.30983	5.20293	3.66864	4.29182	4.0114	3.53781	3.85667
LILRA5	4.22886	2.67124	4.78612	4.36438	5.00095	3.51551	5.03198	4.89046	2.94366	2.60997	3.41538	4.87924	4.47599	4.5292	3.72072	3.76064	4.63302	5.41511	3.96997	4.89409	4.52078	4.00484	4.92727	4.29712	5.38465	4.94906	5.96267	4.14645	3.24095	4.09268	3.76768
IL10RA	5.88542	5.67435	4.18445	6.08434	5.96767	5.24132	6.30165	6.41087	4.82451	4.81009	6.10997	4.9157	5.01712	7.02155	4.97491	6.47136	3.95879	6.24125	6.14136	4.40505	5.45015	6.58024	4.56982	5.38432	5.72829	5.38077	4.8412	5.67916	4.58933	5.15559	6.3593
IL17A	3.15052	1.52565	3.28057	3.10776	4.25395	2.99449	1.35453	2.6992	4.23461	2.82327	1.38338	3.12199	3.71655	2.67271	2.85409	3.09956	3.94195	4.55873	2.30999	2.27984	3.51675	2.04827	4.26646	3.04784	4.22162	5.31307	3.99008	3.60104	3.28337	3.03224	3.59394
TP53	5.89333	4.53594	5.29624	7.01125	6.12572	3.7426	5.70478	8.32341	6.06293	6.14845	7.11436	7.40528	7.89797	6.00135	5.80078	4.78057	3.87167	5.62407	6.93992	3.43354	5.9948	5.06296	6.6976	5.99935	4.88492	6.32238	4.97145	5.19446	3.5233	6.86709	3.81851
MAPK1	7.74915	8.04966	7.18505	8.35611	6.3102	8.28893	7.41937	8.203	5.80089	8.24321	7.69919	7.34341	6.20419	7.5996	5.94987	8.0592	4.50495	6.71079	7.29791	5.29733	7.40703	8.03072	5.47332	6.27316	6.56816	5.96367	5.70059	6.62461	8.04138	8.00976	7.33587
CCRL2	3.6822	4.12282	4.73266	4.47955	5.27581	5.39118	5.3712	3.59278	4.82902	4.34023	5.15645	4.79204	4.44669	4.03741	5.26962	4.35716	4.41879	5.34009	4.88649	4.59371	5.29544	3.77558	4.83259	4.17434	5.20232	5.70189	4.17605	4.87787	3.61639	4.76742	4.90893
BTK	4.66154	4.18194	3.84144	3.87891	4.14453	3.19973	3.89341	4.21849	2.01071	2.96352	4.14785	3.95757	3.48704	3.46349	3.18602	4.32732	3.89662	4.23886	3.80977	4.84683	3.99982	4.46323	4.8392	4.49479	5.0584	3.46105	3.70995	4.11209	3.28452	4.52114	3.7224
KLRK1	4.98838	4.93988	3.65089	3.91892	4.60225	2.19816	4.16834	3.17301	4.38972	4.63294	4.85916	4.62881	4.7069	4.26847	3.9574	3.77179	4.50372	4.80628	5.06035	4.61463	3.94643	3.77868	4.34414	3.61782	3.35317	3.78645	4.24789	4.04347	4.66834	3.96709	2.36435
TICAM1	4.9355	5.87509	6.00684	5.26829	4.96273	5.36788	5.2639	5.73514	2.69777	4.6818	6.13972	4.49984	4.15462	4.95059	4.70823	4.19014	5.81728	6.19114	6.057	5.30049	4.74204	4.66428	4.0411	4.39154	5.3647	4.45855	5.17713	5.01153	4.44285	4.97378	5.89229
CMKLR1	6.99599	6.33146	9.65266	8.08098	5.59307	5.17589	6.69158	5.98655	5.64896	7.02701	7.45619	5.63211	4.64214	7.64182	5.2951	6.99649	7.18833	5.89331	7.27593	6.30611	5.24546	7.02934	4.2578	5.57406	5.55251	4.67728	4.58605	6.30909	6.55397	6.03672	5.9166
ARG1	3.45161	2.21841	4.0046	3.37191	4.49532	2.62347	3.15567	2.41267	3.0448	3.02718	3.79642	3.93325	4.30341	2.84402	3.9731	2.99734	3.41883	4.66893	2.5408	2.61742	3.05588	2.04288	3.56315	2.34049	4.21439	2.3768	4.07621	3.93218	2.93207	2.5777	3.07246
IDO1	3.19091	2.93841	3.37493	2.45814	5.0132	3.36746	8.83111	2.72364	4.17557	4.8658	3.89799	6.34336	4.38971	4.81492	2.54683	3.83997	3.7469	3.67896	3.9834	5.16349	3.53962	3.25105	3.89029	4.52808	4.5218	3.04482	4.41764	3.91723	4.59777	3.47612	4.23764
IL17B	2.03993	1.32428	7.37869	2.0761	3.90239	3.29445	2.28642	2.02114	3.92657	3.78027	2.16864	4.06858	3.3404	1.69528	4.52488	2.01995	2.84311	3.91555	3.19678	3.89628	3.36375	3.0527	4.27263	2.66047	3.39871	3.67594	4.13824	3.66395	3.28948	2.55665	2.68679
TNFRSF13C	3.34541	2.33199	4.56839	4.08247	4.54889	2.78171	2.13272	2.15666	4.21486	3.95996	3.60217	3.27502	4.65895	2.77638	4.10723	3.40355	3.12863	4.49967	2.51051	3.20783	3.52755	2.56781	4.65672	3.50907	4.27244	4.16715	4.10786	4.13235	3.52864	2.96745	4.79621
CD6	3.74426	3.13961	3.86927	3.18313	4.06473	3.3615	2.82321	3.20849	2.13017	2.91341	0.860733	3.1705	4.84048	3.23762	3.40948	2.7201	3.79946	5.52857	3.75558	3.56667	3.96496	2.41007	4.41052	3.55193	4.94068	3.89032	4.04253	4.09948	4.01108	3.10577	3.46639
CTSG	4.40329	2.19486	3.61292	1.6505	4.11558	2.91969	1.97121	4.86939	2.94505	1.68007	2.28613	4.64579	6.32766	3.50879	3.71516	3.87311	4.32076	4.42594	0.680604	5.91441	3.05774	2.24593	7.80836	6.3199	4.72849	4.68975	3.5887	3.85586	3.00522	3.51354	2.92863
BAX	6.61559	8.03742	7.08068	7.14137	5.72969	7.64381	8.56163	7.96487	6.05215	6.6491	7.48884	6.71049	5.92173	7.54286	6.61982	7.26232	6.29429	6.67847	7.43329	6.62413	7.23793	7.3261	5.34437	7.25389	6.82708	6.95793	6.69464	6.4496	6.70024	7.57464	7.24935
KIR_Inhibiting_Subgroup_1	1.54527	3.26604	3.28086	2.34852	4.40161	3.64659	2.58983	3.07794	3.92512	4.19991	3.77745	2.91759	4.37998	2.862	3.55679	2.89602	3.13954	3.70547	3.01655	1.7722	4.21478	2.41334	4.83105	3.20744	4.36958	5.22114	3.8279	4.11979	3.50629	4.50953	4.22288
NOTCH2	8.41119	8.50331	8.63274	8.55188	6.92323	9.08874	8.08374	9.08794	7.87373	9.87859	7.71168	7.90895	7.34247	9.02536	7.93474	8.68849	7.33059	6.08619	7.62567	7.73047	7.17545	9.00373	7.40069	7.54568	5.6516	6.78903	9.36673	7.47023	7.98932	8.32642	8.98047
TNFRSF4	3.55045	2.90282	3.31966	3.53089	4.93222	3.31986	2.62337	5.06262	3.84095	5.07654	4.25858	5.56808	4.18233	4.95502	2.64728	5.05866	3.54978	4.24422	3.96682	3.94783	4.24117	4.61146	4.7576	4.20043	4.72062	5.31307	4.75889	4.42924	4.61925	4.16217	3.80126
TGFBR1	6.71328	7.7869	7.17177	7.98984	6.12082	6.47693	7.21507	7.06934	5.19482	6.08655	6.24084	6.00432	5.58309	6.82363	6.459	7.32019	7.80686	6.89603	5.90566	7.41631	6.08982	6.2234	4.83914	5.50457	5.05277	4.92125	4.81462	5.70572	6.59838	6.13016	6.13662
C7	6.09932	0.783071	4.73304	2.05711	3.44451	2.80464	1.10292	6.98458	4.69806	2.33203	3.00254	4.05635	4.34315	5.03418	2.88502	4.78086	3.13524	4.58829	3.31711	3.59347	3.24859	3.89083	6.15257	5.30476	3.67479	4.50671	3.42402	3.93606	3.12788	4.06235	3.5694
CD40	4.79146	5.12929	6.09577	5.18296	5.56438	4.99591	4.85752	4.62123	5.1957	3.64563	5.43697	5.25337	4.17084	5.57983	5.31058	6.33822	5.38954	6.38244	5.25867	5.74507	4.75142	6.51857	3.66725	4.81884	5.2057	4.63038	5.66936	5.19189	4.28317	5.71378	6.74333
CCL15	3.10688	1.61643	3.42155	3.37876	2.17989	2.62984	2.38931	2.7856	4.55314	2.99896	2.67457	3.38514	4.17582	2.31267	4.5336	2.12447	-1.62431	3.67668	3.59011	3.15752	3.92591	2.56036	4.9837	3.12075	4.46322	4.7118	4.3594	4.18655	3.40539	3.41996	3.25715
ICAM3	5.23467	5.84787	5.98046	5.25671	4.55191	5.53872	5.1432	5.24569	5.35723	5.90643	4.83801	5.93926	5.52572	4.40466	4.71486	4.77716	4.78905	5.422	4.39831	4.8561	5.22922	4.26643	5.26559	4.30753	5.42434	6.07617	4.55823	4.9581	5.21639	5.69537	8.22344
SKI	8.06457	8.30765	7.81999	7.84512	7.51843	6.59704	7.86786	8.89722	7.33439	8.43238	7.91712	8.07957	7.21512	7.99534	7.41265	7.03209	7.66553	5.67566	7.80633	7.253	6.09414	7.18573	7.40946	5.92676	7.13221	6.60912	5.60932	6.97	7.8501	7.96852	8.24552
ATG10	5.00296	5.71748	5.49148	4.52474	4.57538	4.06711	3.78761	5.12014	4.22456	1.28393	4.58956	4.24334	4.06908	3.75032	4.7866	3.23317	4.93251	4.05842	4.25809	5.78158	3.88844	4.57472	4.10405	3.31779	3.94599	2.96831	2.20761	5.02651	5.43624	7.14842	4.83612
C4BPA	2.88532	2.2523	3.58358	1.90353	2.69419	2.10932	1.49388	2.57854	4.31888	3.08348	3.64255	3.02849	3.49079	2.17212	3.21886	3.03736	3.4319	3.38247	1.83511	0.92376	2.5602	1.81599	3.89978	2.30805	4.1531	2.88832	3.55507	3.26776	3.83287	2.39857	1.65595
C8G	3.47179	2.04732	3.76815	2.41162	3.66933	3.20952	2.33499	3.20055	4.92485	2.56251	3.30238	3.16278	4.16464	2.18802	4.77931	3.15154	2.85922	3.02556	2.70407	3.1773	4.06063	2.82719	4.24243	3.55991	5.53365	4.87083	3.8718	4.51237	3.51899	3.55404	4.08434
ABL1	6.90749	7.33217	8.11003	7.84267	6.88921	7.28653	7.81606	7.90086	5.69585	8.25637	6.9594	6.66572	6.21655	7.35698	6.38323	7.60201	5.14341	5.75026	6.86921	5.19604	5.83355	6.89177	5.72242	4.96435	7.12469	6.47274	7.03595	6.21972	7.5289	7.65213	7.99087
IL1RL1	4.34183	5.52511	4.06393	2.42801	4.30321	3.55749	8.13737	4.23055	3.85125	4.1579	2.38432	3.75638	5.106	3.46083	4.82738	4.78263	4.70576	4.39222	3.45102	4.91399	4.45052	3.25236	6.82947	4.10175	4.41136	4.98516	3.08439	4.61435	4.69667	4.55895	3.56814
PDCD1	1.54698	3.01904	3.94435	3.48861	4.53728	3.83762	3.0518	3.15544	4.7034	3.24346	3.02265	2.38931	4.56649	3.03001	4.22536	3.43276	3.38438	4.28413	3.93328	3.89865	4.1117	2.83016	4.11208	4.16918	4.06238	4.14817	3.82435	3.91946	3.38971	4.0222	3.79559
CTNNB1	9.07695	9.9523	10.9804	9.86844	7.67601	10.009	9.33009	9.22277	7.50995	9.0884	8.89775	9.2767	8.43139	9.84149	8.364	9.7429	6.06169	8.47019	8.73963	7.7412	7.86778	10.6185	7.68649	7.47252	6.97525	7.66293	7.42901	8.18934	7.25396	9.78294	9.36563
MAP4K2	4.66982	5.25533	4.96524	5.12734	4.66954	5.14762	4.08148	4.22366	5.14431	5.2248	4.20875	5.90402	5.61777	4.33221	4.61642	4.20133	4.7218	4.69077	3.92245	5.05928	3.9841	5.24155	5.1168	4.78312	4.88544	5.69961	4.41699	4.15307	5.75195	5.03684	5.37927
RELA	5.14809	6.79562	6.02869	5.43308	5.45498	6.49826	6.42946	5.96275	5.01157	6.8183	6.29009	6.3699	5.25031	5.70751	5.1495	5.69211	6.84009	4.98469	6.15673	6.97527	5.33045	5.70235	5.1147	6.03699	4.72659	4.69647	5.50797	4.63708	5.81312	6.78424	6.00942
CCL22	2.89624	1.95845	3.16495	3.63331	4.92814	4.18447	2.95444	3.53568	4.55765	3.62548	4.21623	3.39108	4.80314	3.41849	2.57978	3.55146	3.97941	4.53346	3.6073	3.15481	4.51852	3.63239	4.53378	4.14872	5.17733	5.23848	4.23332	4.52806	3.96349	4.75421	3.69436
IKBKE	4.92009	5.52955	4.13147	4.84798	4.77336	4.67567	4.67983	4.54345	4.06236	2.8002	5.01028	4.90808	3.76751	4.4513	5.59534	3.64981	3.50141	4.77034	4.91493	4.25484	4.59426	4.68804	4.56087	4.54822	4.94754	4.83493	4.7902	4.79438	3.78425	4.95932	4.56685
AICDA	2.74368	1.91312	3.95486	2.2185	4.13165	3.41689	1.93141	2.50078	4.17123	2.80109	3.53821	2.8339	3.41851	3.6777	4.28241	3.33028	2.80749	2.99538	3.59931	3.93538	2.88437	2.7097	4.673	3.68833	4.21935	3.99973	4.04571	4.05213	4.03702	3.6945	3.50041
THY1	10.2791	9.76785	7.36505	8.90262	8.40059	8.60004	8.58933	6.45798	6.53806	8.58871	10.4399	9.41296	5.87151	9.14922	6.91516	8.82005	5.84277	6.71843	10.3208	7.94387	7.61019	9.79276	5.03834	7.48693	6.56866	6.10486	9.72756	8.00826	8.12513	7.29644	3.80327
LIF	5.2883	3.83154	4.08529	3.93449	4.15079	6.76747	5.98819	9.2081	4.39732	4.97633	3.77373	4.51097	4.23458	3.78479	5.27314	5.21217	3.089	4.46236	3.93638	3.64423	7.06621	3.64668	5.00944	4.69559	5.35835	5.86757	5.73084	4.78733	6.87081	5.27185	3.60413
MRC1	6.27135	6.7157	3.92174	5.66737	5.4555	5.84619	8.26139	6.67914	4.8756	7.46747	8.33312	4.19218	5.56232	7.85222	6.24451	7.43559	6.18379	3.49294	8.16152	4.84109	6.18018	7.82296	4.40452	5.78403	4.51402	4.51021	5.2079	6.48684	5.61019	6.70412	6.37881
CD40LG	2.87051	2.70716	3.24807	2.7959	3.83269	4.47544	2.06926	3.9296	5.16624	4.29706	4.17602	3.44066	4.37392	3.0746	4.10582	2.19522	3.44377	4.38906	4.44112	3.52506	4.12168	3.55859	4.81284	2.90362	3.59704	4.21702	5.11018	4.61631	4.69408	4.14185	3.6866
MALT1	6.55503	6.32968	6.88183	7.18622	5.55455	5.88223	6.70662	4.96035	4.12223	6.62969	6.00437	6.10168	5.49763	5.79474	5.85646	5.21723	5.17654	5.83309	6.06131	6.39558	5.23376	6.23328	5.58249	4.31531	4.59949	3.7717	6.74863	5.81786	7.17544	6.29057	5.56097
IL1RN	2.93176	3.49733	3.18967	4.00284	4.24301	4.16256	5.1102	2.4866	3.94138	2.12909	4.32735	2.7004	2.04663	3.3733	4.83779	2.04483	4.0971	4.73277	3.40907	4.14128	3.23287	2.41189	3.3907	1.26643	1.26831	4.76358	4.29184	3.80407	3.56938	3.66354	4.5991
CXCL9	4.18238	4.85994	4.4649	3.75879	4.85787	5.05534	7.01222	4.1815	4.5166	4.54867	5.22727	4.9688	5.24113	6.89016	4.79413	6.09136	6.80129	4.89449	5.47404	9.02401	5.06783	6.43374	4.06658	3.56494	4.96525	3.90076	4.17483	4.41635	3.61158	4.15577	3.2959
HFE	4.49954	4.54589	4.21426	5.19608	4.3742	3.75086	3.79831	4.21978	4.8803	4.74031	5.70848	4.32654	4.38872	4.70489	5.25415	4.36914	3.98938	5.37309	5.19581	4.47534	4.33244	3.58409	4.30164	3.29293	4.68477	3.17694	4.70278	4.68008	4.64245	3.92204	4.33162
CCL7	3.29795	1.93188	3.26313	3.47763	4.36854	3.842	4.89825	2.76641	3.03398	3.11836	3.37276	1.61894	3.5664	2.7557	4.33189	1.6242	3.6231	3.91861	2.15677	2.62393	3.51488	2.40892	3.5208	2.8005	2.96916	4.4441	3.26017	3.04946	2.89007	2.44577	1.99544
ZAP70	4.48885	3.50094	3.40151	3.60674	3.93484	2.72984	2.91006	3.7225	2.93735	2.66318	2.85447	4.27453	4.1583	3.45286	2.49852	2.81684	3.7535	4.45549	2.83659	3.61713	3.29212	3.83542	4.33516	3.41543	4.17724	3.03168	3.92311	4.57094	4.32277	4.01761	3.32696
IL2RG	4.72535	5.03659	3.78305	4.23403	5.0241	4.66315	5.73197	4.08167	3.45478	5.15332	4.17532	4.98782	5.41443	4.95243	4.96895	4.47967	4.87105	4.39841	4.2784	5.44228	4.26849	5.13577	4.86773	4.48486	4.5638	5.71333	5.00076	4.53639	4.35945	4.23081	4.47134
MAPKAPK2	6.85504	7.34884	6.90585	7.12484	5.02285	6.62818	6.27226	5.84513	5.31105	6.39646	6.53799	7.01313	5.34574	5.20199	5.32405	5.22956	6.10195	4.89791	6.10774	6.08219	5.11994	6.41947	4.78033	5.807	7.84678	6.24182	4.70653	5.02626	4.77444	5.09665	7.07391
PTGS2	3.63789	2.80811	3.78772	6.44121	4.25401	4.0543	5.16197	5.01215	4.23451	3.79437	2.85836	3.46016	3.71609	2.77052	4.0283	2.65811	4.74615	2.75249	3.34614	1.77233	4.16723	3.15255	3.033	3.48231	4.22187	4.3328	3.18932	3.96732	4.69732	3.66491	4.22215
IKZF1	3.22858	3.21135	3.25323	3.88926	3.21197	3.75609	3.77232	2.74637	4.37523	4.49799	3.24667	2.97159	4.21517	3.97031	1.88077	3.38801	2.77966	4.35963	3.60104	3.01896	3.08108	4.38585	3.81989	2.57816	3.94856	2.56743	2.73063	3.73096	3.50329	4.07602	3.11314
LEF1	3.9392	6.866	4.63449	7.20532	4.30195	5.62759	2.27434	3.68883	2.91249	3.82906	2.16346	3.36557	2.995	4.0787	2.59836	3.45897	3.55646	4.38499	2.54269	4.98191	3.36366	4.67909	2.38323	3.14568	3.58766	1.65139	2.41716	2.4054	4.62808	3.57259	2.4528
MUC1	4.87679	4.97504	7.94965	3.19095	4.22343	4.6214	5.76077	4.62742	4.28858	5.22807	3.11444	2.85739	3.72316	5.8064	4.36356	4.86261	2.73214	-1.43188	3.44231	4.58473	3.71503	3.72353	4.13533	4.84365	4.38608	4.55194	4.67323	3.91691	4.00591	5.17371	3.9642
C9	2.05127	2.33874	2.65331	3.2174	3.70003	3.85861	2.36836	2.67887	4.69076	1.47535	2.80219	2.89764	3.80518	3.18362	4.44241	3.07435	3.58765	4.61633	2.2527	3.20497	3.22561	2.94705	4.33958	3.06827	4.66598	4.66321	3.9687	4.34868	4.03222	2.93178	3.30129
PSMC2	7.63339	8.57397	8.39322	8.41741	6.50031	8.28133	7.97158	8.26641	7.21644	8.88058	7.79921	7.36219	6.18368	7.6132	6.64055	7.80786	6.38952	7.21862	7.7271	7.48856	7.45166	8.31134	5.59941	6.46256	6.05773	6.2172	6.98904	6.55387	7.36846	7.75767	7.84344
IL4R	5.68938	8.15191	7.31637	6.83683	4.66978	7.21062	6.51123	6.57873	5.3814	6.88078	6.83778	4.66832	4.29133	6.88051	6.00542	6.15017	4.7216	2.98175	6.65345	4.91792	5.56048	6.37277	4.51829	5.70329	4.73805	3.19955	4.67328	5.04904	5.04725	6.73437	4.72712
TAL1	3.67666	2.38085	4.10142	6.57887	3.17368	3.7791	2.40086	3.85431	3.47336	4.01496	3.90648	5.10668	4.78053	3.62382	4.75925	3.48431	3.56474	5.39538	4.47067	4.06395	4.08116	3.42097	4.94043	3.55949	4.88678	2.50482	4.30893	4.24753	3.79974	4.21369	3.80482
IL28A	3.84415	2.22785	3.42882	3.24513	4.04451	3.72062	2.27632	2.89445	4.961	3.22826	2.68696	4.05239	4.89314	2.54779	4.73961	1.65353	3.81607	5.35146	3.27219	3.85684	4.47072	3.04686	4.99657	3.5107	4.86277	4.94481	5.1312	4.76417	4.04619	2.87809	3.91609
LTF	3.30249	2.06445	3.24845	2.86573	3.10703	3.56162	2.23646	3.13598	4.27759	3.64941	3.34774	4.30864	4.95402	2.6599	3.63908	2.96801	3.80285	4.51704	3.35489	3.87135	4.20423	2.70022	4.90225	3.65418	4.83308	4.45135	4.05133	4.08026	3.86522	3.68121	4.79563
CD36	9.05283	7.28421	6.17263	3.69656	12.1835	5.40011	5.70884	5.93408	11.8262	6.03577	5.85997	14.0422	12.8886	7.9841	6.01215	7.84147	7.19983	8.57631	5.66767	5.80638	5.13638	6.02771	12.8687	10.7433	10.4968	12.909	5.22468	6.65451	5.46839	6.58114	13.0262
CCL26	2.77749	3.65681	4.03937	2.54673	4.16467	4.8091	7.18148	2.54643	3.81219	4.48696	5.1807	3.70491	4.22133	2.60141	4.48092	5.21613	8.8663	4.85687	5.01004	3.96514	5.96024	3.50404	3.33666	4.46729	4.7946	4.90466	4.79854	5.02691	3.90402	4.85261	3.44371
MYD88	6.00808	6.83356	5.90699	6.36286	6.46751	6.98716	7.69291	7.44201	4.97645	6.63913	5.93527	6.75487	5.99839	6.99721	6.01002	6.65832	8.17809	5.11951	5.92361	7.80053	5.49951	7.19801	6.18705	4.88362	5.31731	5.52539	7.0195	6.40865	5.9678	6.29898	6.23783
STAT4	4.41397	3.98885	2.46358	2.88118	4.37366	3.50107	3.2111	3.20048	3.35093	-1.26056	1.987	4.10029	4.45003	3.60644	4.27702	3.13571	2.74396	3.83229	2.6623	4.25904	3.7828	3.50996	4.60249	4.6917	4.51738	5.75357	4.24641	5.09524	3.70281	4.56551	2.63805
RAG2	2.33311	2.28865	3.52325	3.17707	4.69794	3.68881	2.07571	2.16774	5.45451	3.08627	3.44531	3.60503	4.39227	2.8293	4.22525	1.72531	2.90247	4.13714	3.90634	3.68514	4.30869	2.69426	4.38971	3.33265	4.22182	3.81059	4.42497	3.87239	3.58402	3.82043	3.82665
NT5E	6.74872	5.61564	5.9766	7.80285	6.42212	7.27879	9.45861	8.29154	5.66423	7.5285	10.422	5.67707	4.97388	7.56315	7.44093	7.60234	7.74092	6.82252	10.2886	7.39209	6.08457	5.6482	6.08837	10.6428	5.61829	7.35496	9.39418	7.3051	8.6064	8.16177	5.18155
HLA-DPB1	8.94375	9.3987	8.38971	9.11754	8.26665	9.21394	9.97827	8.22621	5.68761	8.301	7.67482	7.57149	8.35645	9.64343	6.07239	8.67391	7.91969	5.87582	7.69801	9.02735	7.23929	10.2473	5.84771	7.01293	6.25347	4.48647	5.56832	8.29712	3.89107	7.2104	6.34488
SELPLG	3.48962	2.89019	3.51618	3.61203	4.25068	3.60225	3.36225	3.74099	5.0652	3.75235	3.79538	3.3075	4.04209	2.86058	3.53768	3.71793	4.45706	4.98036	3.5057	4.46091	4.1345	3.83079	4.41745	2.86142	4.83317	4.14025	4.3968	4.05571	3.30235	3.74997	4.08462
AIRE	3.4277	2.38652	2.89729	3.14754	4.59457	4.06873	2.92011	3.57238	5.88135	3.39714	2.52215	3.04316	5.02631	3.52459	4.14805	4.09939	2.51938	3.74289	3.85129	2.89282	3.81679	3.14404	5.29438	3.7815	5.30702	4.39411	4.12601	4.24112	3.39041	4.22092	4.6651
CCR10	3.31132	2.29359	3.0805	3.16937	3.88335	3.98811	2.54451	3.72139	5.37477	4.4007	3.56537	3.49994	3.47449	3.09721	4.09504	2.94634	3.95845	4.30836	3.46139	2.6357	4.30899	2.56336	4.51606	3.44122	5.75622	4.46544	5.28592	3.92632	4.20724	3.304	4.80732
CCR5	3.7725	4.17949	3.77803	3.36683	4.40469	4.33162	5.04283	3.67458	3.52566	2.30491	3.55178	3.84767	4.12837	4.62672	4.04591	2.88827	4.90993	4.12634	4.19168	6.4143	4.15344	4.37608	4.38077	4.00745	4.95522	4.78637	3.42861	3.54381	3.38148	4.22726	2.43753
KLRC1	2.03756	5.93102	3.617	2.35858	3.90008	3.42932	2.84983	3.45001	4.23965	2.78076	3.47102	4.07315	3.74028	3.49557	4.19561	3.83746	3.94471	4.7763	3.50629	3.1929	5.12729	3.24534	4.6503	3.47531	5.0224	4.49279	1.22321	4.19827	4.84647	4.15562	3.36518
PLA2G2A	7.05823	1.90375	8.64589	3.3502	6.05431	3.79772	2.72581	11.0174	6.26307	4.38298	3.85684	6.94842	7.23594	11.6712	4.81216	11.1696	4.70784	4.6924	4.02061	4.50597	3.68738	3.15878	5.58202	8.73621	4.04955	4.85787	7.07405	8.09863	8.63673	4.31275	5.0764
KIR3DL3	2.67404	2.70006	3.48227	1.35705	4.63264	3.29589	1.95765	2.85563	2.13179	2.49948	3.17633	3.51093	4.33019	2.03739	4.22781	2.43797	4.24188	4.53454	2.96378	3.87409	3.6376	2.239	4.1103	3.1553	3.95744	4.10362	3.69945	3.33549	3.43252	3.24128	3.47155
CXCR1	2.90586	1.7806	2.97944	3.21884	3.09951	2.82621	1.82587	2.40427	4.76001	3.07943	2.63859	3.67515	4.4046	1.86704	3.998	3.80085	3.41543	4.0668	3.82216	1.73961	3.68736	2.40851	5.04284	3.52819	4.08204	4.08634	4.06738	3.85117	3.49393	3.87164	3.76679
TMEM173	7.27004	7.35505	6.57332	8.46478	4.38241	7.04614	6.97712	6.56191	4.90592	6.92049	6.94814	5.9723	4.75338	8.11975	5.31941	6.9241	6.12627	5.13666	6.83862	7.47547	6.91623	7.32435	4.4656	7.46347	4.53164	6.17982	7.10279	6.16686	6.35104	6.51715	5.15606
TNFSF12	5.45944	6.3726	6.17588	6.56031	6.59236	5.70827	5.72206	5.69793	4.42951	6.52861	7.65952	6.70149	5.93967	6.89731	5.13733	5.58155	5.43748	5.7425	7.47947	5.29426	4.51261	5.91486	5.61848	5.83814	5.45143	5.93271	5.58898	4.52805	5.31111	6.43787	5.47263
PSMB5	6.48542	7.8595	8.13756	8.99975	7.07032	7.57472	8.41751	8.12653	5.5142	8.92621	7.56111	7.45591	7.42932	7.90715	7.23625	8.94125	5.78338	5.48278	7.4621	6.67777	7.57435	7.18327	6.00793	5.33971	6.30798	5.7885	5.15272	5.96556	6.4301	9.16034	9.56114
CD3EAP	3.6041	3.62382	5.04897	4.56158	4.98461	4.09432	6.32938	4.65557	4.07213	4.19224	4.21782	4.54597	4.215	3.65532	3.90068	4.52088	4.25321	5.95976	4.06714	4.56168	6.12953	3.50847	4.09817	3.42884	5.84067	3.85509	3.90451	4.7193	4.02133	4.60422	4.97497
EDNRB	5.42376	5.07637	9.46123	3.38957	5.54856	3.977	4.60034	6.03964	3.172	6.55416	5.64906	8.35248	6.76776	4.78339	5.25004	4.19221	4.45892	3.58605	4.87375	3.41156	5.4529	3.59997	6.21302	4.99794	3.62939	3.37147	3.31744	5.13382	3.97964	6.47967	5.27665
CDH5	6.82152	4.96241	5.91862	5.67191	6.23764	4.9886	4.73547	6.79644	3.25372	6.5301	7.04797	8.67704	6.37714	6.86264	5.13804	6.6223	4.40675	5.48498	6.74669	4.63028	4.73935	5.49986	5.24022	4.69007	4.11396	3.97953	3.99599	4.93067	4.50691	5.60871	4.88576
ITLN2	2.29994	1.54727	3.36382	0.922493	3.7977	2.80969	2.15588	2.2334	-1.44508	1.48942	3.03061	3.12606	2.71411	1.43251	2.92155	2.63934	2.92906	3.66736	1.43507	2.85495	2.39023	2.22831	3.284	2.65254	3.81432	3.19791	3.41501	3.17648	2.8945	1.84191	2.95622
PSMB7	8.23715	9.76876	9.4147	8.14346	7.84432	8.30259	8.91123	7.47118	7.7313	9.56227	7.20217	8.96782	7.89311	7.14392	7.48744	8.84265	7.44853	7.28873	7.2547	7.51756	7.8664	8.19853	7.71461	6.38802	6.15449	7.60941	7.27501	6.44343	8.1165	8.9136	8.04637
CD1A	3.28496	1.62327	3.01117	3.38861	4.04349	3.55029	2.60821	3.08497	4.30322	3.43352	3.44427	2.76923	4.59168	2.75004	3.28177	3.69493	3.63351	3.65821	2.57195	3.85592	3.48858	2.82383	4.89907	3.25801	4.32786	4.82969	4.5995	4.25005	3.54966	3.48855	3.09846
CD45RA	2.9423	3.81869	3.01617	2.35025	4.65765	2.2578	1.89572	2.90223	3.92597	2.81504	3.32873	3.12327	3.72114	2.19695	2.85018	3.1012	2.84278	3.4486	3.35024	4.46327	2.29824	2.82986	3.5738	3.60072	3.09434	2.44175	2.8946	3.37301	3.40266	3.37522	2.18066
CISH	4.12362	2.84375	5.16936	3.05093	2.76903	3.16994	4.36692	3.40558	4.46159	4.60226	3.85432	4.37972	4.01892	3.76564	3.92319	2.3268	3.12424	3.81252	3.08479	2.67052	3.27151	3.24826	5.1952	3.51997	3.16826	4.52861	3.78817	3.81995	3.59065	3.73893	4.62302
FAS	4.78384	5.19105	7.64007	4.283	2.32997	5.05738	6.0296	4.93905	4.32847	4.892	6.28448	4.03995	3.62276	4.41708	5.43589	5.61955	2.75401	5.0414	5.91354	3.29279	3.51122	4.21491	3.33033	4.60129	6.19551	4.95716	4.47326	4.66819	4.32107	4.24186	3.91316
IRF3	4.64054	4.59697	4.8182	3.80025	4.00871	3.93966	3.42874	4.42933	4.33177	5.12124	3.92472	5.18586	3.74079	3.94057	4.19014	4.20146	5.50257	4.31087	4.02645	6.02006	4.56553	3.71968	5.49098	4.84245	5.03279	6.42971	5.14193	4.45711	4.51208	3.06517	5.16105
IFNG	2.87213	2.15062	2.71838	1.94301	3.06658	3.41983	2.93358	2.94383	3.0879	3.13912	3.05229	3.59676	4.02454	2.53693	3.39585	2.54737	3.99874	3.52408	2.70535	2.88792	4.11422	2.69482	3.06972	3.77041	3.38855	4.53374	3.97525	4.02202	4.10029	3.00811	3.01172
NFKB1	3.81582	5.99321	5.77792	5.23181	4.42777	5.18209	4.63647	5.43218	3.26992	5.0158	5.08796	5.12736	4.50389	5.02849	3.89914	4.96851	3.9454	5.10804	4.2634	4.18644	5.03179	3.85443	3.24809	3.22238	5.29687	4.78247	4.01908	4.41038	4.56981	4.98886	4.834
MAP4K4	8.44559	8.39829	8.17868	9.08834	8.82962	7.62377	8.11249	7.87199	6.73318	9.53858	7.99108	10.0228	8.54644	8.12051	7.48431	7.78522	8.33208	7.80789	7.88627	9.12383	7.33636	8.62419	8.39776	7.17094	5.72612	8.3318	6.6417	6.63888	7.17403	7.49372	7.32531
LITAF	5.58364	7.32197	8.35584	7.91461	6.22379	7.32162	7.65576	7.20212	6.90025	6.54211	6.11015	7.21717	6.24368	7.98481	5.79762	6.77395	7.95855	6.19398	5.86256	8.22721	5.27659	7.07585	6.04589	6.09029	5.38326	5.4482	6.35426	5.60998	6.17346	7.47199	7.66276
KLRD1	2.94801	3.88122	3.58956	3.09267	4.40662	5.28433	2.57743	3.43319	2.97698	4.58047	3.29728	4.48222	5.81307	3.93849	4.05751	3.08718	3.93791	4.58702	3.81311	3.20037	4.4823	3.70629	4.49026	3.82551	4.07527	4.65487	4.1255	3.87796	4.06186	4.24898	3.57045
CCR8	2.91229	1.58946	3.49645	2.67084	3.10579	3.88095	2.8365	3.84688	3.57499	3.99056	3.35473	2.45153	4.36036	3.42549	3.06808	3.35332	3.16406	2.57997	2.75713	4.00277	3.41383	3.56404	4.57381	3.29037	3.94093	4.59785	4.94253	3.88043	4.12022	4.17333	3.35194
IL19	2.36267	2.74015	2.63674	2.7154	3.09126	3.27738	1.22579	2.10921	-1.53678	2.66236	2.91309	3.0052	3.40769	2.84218	2.58661	3.54861	3.42221	3.66592	2.84021	2.91016	3.3908	2.23648	3.83064	2.77739	2.53658	4.70874	2.61444	2.69224	2.95595	3.16337	2.66403
CFH	8.94601	7.84453	7.71762	10.8808	5.00529	7.06516	8.32211	9.18841	5.23183	7.46984	7.02382	5.94002	4.60001	8.95196	5.93799	7.31604	4.1502	6.34381	6.96953	5.3968	11.2282	6.2201	4.43832	6.11747	5.12287	4.88084	4.60904	7.32196	7.54382	6.73598	4.03819
IL18RAP	2.47723	3.78399	2.63667	1.86632	2.2899	1.11764	0.659251	1.48243	3.42927	-1.92058	1.78266	2.98904	1.97538	1.91328	-1.81938	1.84786	3.54055	4.66229	0.445526	3.25667	1.79079	1.23566	2.2697	2.56014	1.57001	2.55297	3.29127	3.32193	1.88856	3.79074	1.51589
CLEC4A	4.86678	5.10397	4.68783	6.32623	4.37828	4.70935	5.99485	4.47255	2.79823	4.39146	4.87694	5.0248	4.30009	4.68086	5.75651	4.84227	6.26484	5.39652	5.27068	6.28661	3.53381	6.7943	4.98281	5.71543	4.70048	5.51633	5.46513	5.67995	6.07233	4.4317	4.95872
KLRF1	3.23775	3.02731	3.22359	1.81176	4.85648	2.57661	2.77691	2.63089	3.40262	-1.69605	3.7144	3.43557	3.27599	2.71072	4.72801	2.15922	4.01817	5.04825	3.12816	3.66561	3.1157	3.25716	2.82751	3.52506	4.19766	4.47196	3.463	4.46755	3.37327	4.85856	4.08127
EBI3	3.33474	2.87733	2.8504	2.33975	3.13852	2.61181	1.34766	2.45878	3.92084	3.25853	3.30941	3.72855	3.31347	2.86327	2.32642	3.27102	4.91011	4.12506	2.29415	3.40824	3.25975	2.94608	4.25022	3.48783	3.66565	4.65136	3.42908	3.38896	2.85173	2.85015	3.04064
BCL2	6.8925	4.91216	5.87187	7.07719	5.72162	5.50102	4.18976	5.47606	5.84539	5.0152	4.06965	6.63709	6.4406	5.43079	5.99623	5.16667	4.49303	6.1271	3.97887	4.9413	4.49502	4.3863	7.49605	7.60297	5.85893	8.56496	7.96634	5.63383	5.69402	4.42582	6.53122
HLA-DQA1	2.83342	8.44045	1.22203	8.63989	5.77202	2.24943	9.97463	8.2551	2.78978	2.98828	7.32183	6.29415	3.56681	8.58267	5.68498	7.86574	2.73553	4.85602	7.04572	9.75893	3.04718	0.81126	3.50502	8.72346	4.5569	4.35807	5.49832	6.44036	4.22774	4.49522	2.58911
IL4	2.04028	1.86277	3.01635	1.73314	1.37565	2.82131	1.56003	2.90234	3.92605	2.81437	1.83053	1.55491	4.67232	2.86172	3.80748	3.10133	1.15516	3.91754	3.35054	2.2792	3.36212	2.24233	3.57411	3.34999	4.50167	4.14443	3.99158	3.37277	2.70154	2.25722	2.68513
CD70	4.83071	0.860051	2.5921	5.73797	3.10475	4.82278	4.10681	2.08186	3.57655	2.43227	2.00138	2.45359	3.31269	3.23476	3.62536	3.65763	4.85714	5.23115	2.14446	4.23515	2.60648	2.04414	3.95971	6.03	5.94942	1.52224	8.16706	3.7107	5.23511	2.68331	2.32541
CXCL10	3.65858	6.31874	3.81282	6.31691	5.54402	5.35107	7.96961	4.13568	4.96738	4.86327	5.03225	5.5419	4.36375	6.95962	5.35448	5.42718	4.42557	5.92855	5.03296	5.21333	4.84724	7.67302	3.57159	2.99226	4.02569	5.04588	6.62984	4.28291	3.5655	5.03851	6.61552
SMAD3	6.71436	5.2283	6.62566	8.4073	6.61982	5.61175	6.57275	6.5325	6.33241	8.32244	7.53643	6.98043	5.92419	8.89138	5.01274	8.05611	8.3502	6.62208	7.40347	7.68077	6.79653	5.8021	6.66847	5.79511	6.50452	5.80828	8.71757	6.13522	7.94886	7.07382	7.8143
NFATC2	7.99808	6.90796	5.71454	5.675	5.74838	4.83703	5.44329	4.77482	5.05032	4.1644	5.52683	5.62241	5.02025	6.07627	4.85511	5.85022	5.04318	5.03487	5.3971	5.28173	4.04208	6.05497	4.46359	6.48311	4.77944	4.50652	4.16305	5.86412	4.962	4.72706	5.53135
ITGA2B	3.14499	2.2623	2.87746	5.65952	4.08392	3.30686	-0.0600787	3.45414	3.93309	3.94341	1.85705	3.86425	3.37106	2.32927	3.77921	2.38702	3.14391	2.18015	1.54426	1.7674	3.10912	2.56532	4.95268	3.1966	3.63415	4.63798	3.65623	3.26733	2.89926	2.20428	4.68446
PIGR	3.03095	1.77436	3.66684	2.93695	3.78668	3.55543	1.64359	3.13765	3.15916	3.18132	3.32074	3.35238	4.84124	2.40249	4.08779	2.31093	1.25045	3.60402	3.25332	3.30049	3.6334	3.13696	3.34858	2.63007	3.92017	3.48676	4.23914	3.25191	4.18425	3.33181	2.73453
CCL16	3.81949	2.50683	3.38136	2.28405	4.18506	3.48773	1.2862	2.32308	5.31263	3.49941	2.55126	3.43698	4.36081	2.99857	3.39753	3.2728	4.96895	4.7815	3.58453	4.40176	3.91401	2.03908	5.03418	1.63323	4.23903	3.25816	3.97466	3.47483	3.4204	3.73503	2.78043
CCL8	4.57745	2.89813	3.39789	4.19812	4.88921	3.6785	7.45502	4.68356	3.35362	2.83622	4.2986	5.03745	3.83715	5.19799	4.26622	4.71455	3.28887	4.59921	4.80087	1.87855	3.65924	6.08228	2.87916	3.44796	4.10913	3.87043	4.01699	4.15006	3.71325	4.54529	6.20608
EGR1	7.28782	4.36284	6.6313	7.68877	4.60153	4.59537	4.50944	5.13683	6.41748	5.60875	5.69702	7.25616	5.22188	4.80336	5.40485	5.35077	5.26584	5.92379	6.13512	5.24524	4.85013	4.64752	5.86834	4.70449	5.09932	6.21952	6.0568	5.10872	5.46424	5.10178	9.99492
XCR1	4.84306	3.53421	4.34418	3.00871	4.46034	5.42721	3.48578	4.85061	6.30951	5.27741	5.00024	5.13484	6.081	3.67531	6.37866	4.23095	5.87756	4.46791	4.99685	4.93662	5.16466	4.14319	5.60415	5.27639	5.38133	5.09808	4.86321	4.72544	5.72013	5.16018	4.65292
NCR1	3.47974	3.17678	3.64856	1.77056	2.73757	1.5933	0.858025	2.61278	3.00368	2.10426	2.50703	3.32653	3.42391	2.76473	2.77646	0.844162	3.95255	4.34965	2.04109	3.57719	3.03964	2.04655	4.03556	3.32511	4.17188	2.4217	3.46254	1.69079	3.23279	2.42314	2.23914
ICOSLG	4.64776	7.72941	5.46614	5.16578	4.64801	4.78229	5.21277	6.42795	3.75686	4.95315	4.88802	4.59843	3.58863	5.33414	4.70312	4.3891	4.1286	4.75454	4.86622	3.69006	3.93858	4.72084	3.30193	3.58035	5.17326	4.51631	3.89645	4.78158	4.85198	3.83269	5.27986
CSF2	2.06304	3.04141	3.95289	3.04181	3.92496	3.68626	3.50184	3.1916	4.2024	4.06492	3.33067	3.07954	5.02396	2.46419	3.68666	3.77489	3.36801	5.12277	3.49207	2.96965	3.8061	2.70692	3.20053	3.75656	4.82356	5.6662	4.74735	4.48516	3.57337	3.62472	3.96642
ATG16L1	4.75994	5.86453	6.16551	6.73323	5.73987	5.05801	5.91805	5.62226	1.76124	5.06552	5.60533	5.50639	5.34978	5.33257	4.58199	4.59702	4.3762	5.54999	5.60484	4.66382	4.09147	4.70229	4.35982	3.93439	5.35888	4.50829	3.79529	4.70183	4.89967	5.52952	5.42173
KIR_Inhibiting_Subgroup_2	3.46118	3.0206	2.09169	2.44338	1.34532	3.31117	2.2422	2.86651	4.94036	3.62018	3.03375	3.18322	3.93504	2.44074	3.0616	0.889727	1.18006	3.27401	3.79241	2.92229	3.9953	2.69991	3.75179	2.98458	4.10209	5.17055	3.25565	3.52436	3.78561	3.75277	3.20189
IL20	3.94606	1.43699	3.57589	3.11762	4.03535	2.77347	1.69189	2.12843	4.78656	3.33087	2.46709	3.84051	4.39908	2.02476	2.52962	2.79399	4.95669	5.09914	3.49923	3.98112	2.71463	2.69685	3.88617	2.75807	4.53282	2.89212	3.55011	3.66082	1.9998	2.92272	6.14357
TRAF5	6.51434	5.98884	7.6761	6.55132	5.70027	5.75139	5.09128	4.5722	3.86256	6.67127	5.44342	6.00619	4.4977	5.73226	3.80389	5.12079	2.6382	4.88052	5.47778	2.87781	3.99005	7.06739	5.60356	3.55439	5.32713	2.84911	4.34856	5.37111	4.55674	5.0626	3.89053
CCND3	5.37805	4.81786	6.05437	6.77907	5.07068	4.84065	5.16007	5.75859	5.05336	5.27784	5.62716	5.26217	4.35762	5.78461	4.98167	4.95413	5.85179	5.80036	5.31458	6.03087	7.04456	5.4622	5.07874	5.37388	4.80583	4.46372	5.17038	5.47974	6.12048	5.85465	5.76358
CD9	7.61481	4.57488	8.60677	8.03047	4.56263	6.01437	7.53244	4.71542	3.46289	6.16066	7.23197	7.42155	4.87835	6.59065	4.16555	5.31778	4.4019	5.22622	7.12001	7.63537	1.98671	5.84217	4.09253	3.9806	3.36215	5.72593	3.61011	5.50815	3.73655	5.35491	6.6537
PSMB8	6.48528	6.80032	8.48472	6.75318	6.09742	6.39115	8.25881	5.94226	5.44793	6.44671	6.85606	7.15384	4.92549	7.60545	5.28439	8.31605	5.02362	5.10318	6.79182	7.03363	6.98124	7.50381	4.82562	5.94926	5.84713	6.0275	5.96249	5.91121	6.45778	7.33566	6.17049
TIRAP	3.74726	3.51122	4.10585	3.86639	4.01032	3.62638	3.08961	4.30913	4.90033	3.61516	4.40284	4.54924	4.07921	3.85191	5.02466	3.16799	4.56759	3.75851	4.43538	3.84759	3.96418	4.1186	4.53653	4.3838	4.46793	5.07934	3.76213	4.29321	4.93418	4.98971	4.20169
GFI1	1.5644	2.9149	2.79806	1.67398	2.24111	3.78914	2.94176	2.2931	3.50231	2.50168	2.05783	2.35574	3.88818	3.18744	3.6691	1.97055	3.1242	4.02845	3.38075	2.67057	4.45511	3.64096	4.28937	2.90598	4.12793	3.40119	2.85355	2.98598	4.67706	3.59186	2.79116
CLEC5A	3.46465	4.36271	3.97583	5.98442	2.88012	5.58683	5.41687	4.23219	2.79028	4.45847	4.35483	3.04527	2.963	1.7536	3.08915	2.56981	3.48944	4.45097	4.25914	3.70568	2.82961	2.43065	3.20041	2.68704	4.15429	3.58273	2.91295	3.25718	4.55876	4.67727	2.85836
TLR5	4.79001	4.63783	4.12535	4.51208	5.02312	3.79023	3.23198	3.92032	4.82002	4.15911	4.55156	3.86658	4.48414	4.32745	4.51262	4.34203	3.90142	4.7075	4.28401	4.41145	4.11401	4.64532	5.01465	3.58279	4.69449	4.57899	2.41427	4.53182	3.41159	4.21977	4.79969
IRAK2	4.35761	4.73941	4.57935	2.57947	5.03844	4.52537	4.82209	4.45434	3.82818	5.18414	4.7974	3.9389	3.26122	3.27745	4.77095	3.87883	4.77859	4.48077	4.67657	4.69835	4.20101	4.06233	4.25168	3.48325	3.90406	4.25131	4.82132	3.83099	4.99392	4.5147	5.3276
CD74	9.85276	10.0938	8.31375	10.3044	8.75302	10.2269	10.9492	10.3026	8.72613	7.8047	9.14792	8.43856	8.77859	10.8823	9.66547	9.29053	11.8381	6.15197	8.92401	12.441	9.04532	11.4011	7.24519	10.3196	6.4382	7.00283	6.99143	9.27045	5.90925	7.5785	7.59926
TIGIT	4.1766	3.20009	3.58429	3.77611	4.37784	3.35942	4.89465	2.51277	4.52506	2.92264	2.79671	3.90065	4.04372	4.38931	4.07244	2.95579	4.93197	3.7845	4.07865	5.93732	4.69121	3.82804	4.53808	3.95272	3.96442	4.29369	3.48588	4.10288	3.53749	3.26169	1.9511
ITGAX	5.72245	6.24605	5.81502	6.69624	4.0002	6.29836	6.32984	5.48288	4.74907	5.232	4.57889	4.44135	4.86921	4.95186	5.78099	4.60796	4.14137	4.97986	4.62329	4.11697	5.39464	5.82915	5.19419	4.51091	5.2184	5.98876	4.49611	5.25268	4.68976	5.66903	6.356
CD45R0	4.98044	6.18237	4.74652	6.1371	4.70969	6.27735	6.87602	6.03624	3.97414	6.20625	6.73771	3.62067	4.76863	6.22018	5.07395	5.99441	4.60335	4.45221	6.59059	5.78033	5.32502	7.44943	4.41307	5.81665	5.04006	5.4077	5.05328	6.17917	4.7522	5.34104	5.14526
CXCL11	2.41358	3.13815	3.48811	4.31041	3.44459	3.95838	5.67233	2.98147	3.91718	3.28941	2.82928	4.15192	3.98234	5.0144	4.41353	3.56656	3.93766	4.58873	4.09548	4.80177	3.82462	4.8017	4.23588	3.49282	4.96379	3.93906	2.88207	3.87934	3.36854	2.62726	4.57896
ITGAL	4.22654	4.51948	3.86716	4.11762	4.79621	3.77114	4.40195	4.05386	2.94705	4.83261	4.59287	5.34438	3.97405	4.89821	3.39795	3.76634	5.35742	4.25229	4.76084	5.20835	4.96918	4.41965	4.25236	3.09861	4.15226	4.18631	3.77457	3.64587	2.72309	3.09937	4.17462
ENTPD1	5.21078	4.5937	6.1291	4.02711	4.68956	3.75307	3.8111	4.68753	4.18782	4.59523	4.90972	4.00484	4.15932	4.55887	4.57004	4.31204	4.62968	4.45466	5.07827	5.91892	4.43175	4.67685	4.82303	4.06505	4.342	3.42189	4.20183	4.35948	4.04003	3.56981	3.20003
B2M	12.1921	12.6219	13.306	11.9179	10.991	11.1879	13.0637	11.0171	10.2144	12.3304	11.6085	12.5357	8.84531	12.9921	8.84821	12.7608	9.26226	9.24271	11.5231	11.2431	10.7794	13.7096	7.74547	12.1089	8.29208	8.39299	9.82076	11.7	10.6549	10.377	11.3241
TOLLIP	5.87767	7.51548	7.19937	6.08499	5.73277	6.81531	5.85234	6.08162	6.07514	7.36311	6.87814	6.60423	6.16513	6.48104	5.95747	5.3769	4.27805	5.50923	6.76318	5.19811	5.8805	5.29744	4.99584	4.75145	6.18025	4.6838	3.53201	5.7086	5.36775	5.79998	6.64862
IL1R2	2.95107	4.22696	4.84984	3.35174	4.09724	3.67529	3.62635	3.06171	5.04847	3.3234	4.41458	4.40068	3.82002	3.18268	4.5788	3.41682	3.93545	4.32055	4.52088	4.27022	3.47948	3.77085	4.35194	3.49832	3.90005	3.6906	3.17258	4.15705	4.04448	4.44982	4.11004
MX1	6.8223	8.082	7.46699	7.29144	7.37793	6.34452	9.22821	6.15935	5.48297	5.37602	6.16443	9.50937	5.31141	7.50481	4.77405	6.77838	7.31909	5.08462	6.18205	8.42546	6.02949	8.31769	4.95999	6.26116	5.9011	9.29792	4.44697	6.67037	4.9967	6.17778	8.68499
IRF4	5.12356	3.06042	3.9569	6.05871	3.17746	3.62871	3.82193	3.15065	5.14705	4.89458	3.54168	7.76609	8.15845	5.53136	5.45011	3.93656	3.74503	5.14071	3.70387	5.33286	3.97114	4.00678	7.05323	5.8591	5.19605	8.36377	4.41277	5.69933	3.62584	3.68757	6.7671
TBX21	3.1273	2.93155	4.23743	3.31766	4.06664	3.05911	2.8185	2.065	2.12732	3.50743	3.15948	3.77878	4.6416	3.59677	3.89153	3.33504	4.473	4.2935	2.94671	4.24264	3.19045	2.23939	3.70287	1.72742	3.96894	2.94327	2.94159	3.27043	3.53067	2.77691	2.28575
IFNAR2	6.65675	7.02532	6.0586	6.34893	4.97481	5.78729	6.38189	6.47989	4.90483	6.36055	5.60179	6.72462	5.51519	5.99617	5.03525	6.08041	5.95038	5.59337	5.72242	6.49444	5.65643	6.81265	5.4815	5.87683	6.27287	5.45597	6.33249	5.41101	6.96518	5.95497	6.79878
TLR4	5.74792	5.94362	5.19208	5.08647	5.91228	5.23285	5.52631	5.87572	4.66036	5.76137	6.17948	6.15153	5.14907	6.98933	4.18611	6.11304	6.02303	4.34888	5.87506	5.32651	4.16408	6.55256	4.24865	5.20374	5.22825	5.73584	4.54589	5.7519	7.04266	5.13863	5.54065
HLA-DRB1	6.40413	6.63832	5.499	5.98666	2.45364	6.45963	8.55671	5.96976	3.57899	6.13888	5.08312	5.86504	4.7321	5.81326	4.24365	5.58248	3.40612	3.53944	5.12312	8.68405	5.65171	6.4571	3.37993	8.72079	4.29297	3.74865	5.32642	3.97555	2.87871	5.42058	4.01321
PML	7.32481	5.9003	6.61278	6.50048	6.78646	6.05999	7.40529	6.35291	5.69079	5.12944	6.29138	7.39099	5.2961	6.8142	5.76552	6.32164	7.23973	6.3096	6.28449	7.77571	6.53092	6.05213	7.0804	8.05688	6.12685	9.12508	7.84653	6.64155	5.95623	5.09027	6.87231
C1S	8.68443	9.78151	8.21098	7.2561	5.68378	9.57539	8.43469	8.35577	4.038	7.33938	9.83862	6.1537	3.68614	8.5857	5.36989	9.39092	5.76403	5.43854	9.72474	7.95485	5.06751	8.83341	2.7528	8.10274	5.6656	5.51097	8.98606	8.31938	8.81415	7.58721	6.38639
BATF3	5.62134	5.71638	5.12752	6.55946	5.37696	5.30754	7.40821	4.53341	5.58637	5.74583	4.85299	4.90407	4.81664	4.68142	4.43457	4.78964	4.28678	5.07077	4.3579	5.06551	4.79298	5.34289	5.20977	4.45157	5.29591	5.50995	4.12422	5.02359	5.23484	5.47094	5.07657
CD80	3.5082	2.92282	4.2986	4.61777	3.70488	4.12596	4.29625	4.33472	5.18723	5.18618	3.59268	3.5743	4.64711	3.85624	4.30531	4.35322	3.12725	4.19461	2.93102	3.20934	4.73984	4.80299	4.43196	4.60062	4.42722	4.92894	4.3581	4.64294	4.51823	4.06714	6.80551
KIR_Activating_Subgroup_1	2.15455	2.78623	3.13859	3.03612	4.64658	3.27705	2.64202	2.36181	2.81836	2.7475	3.15159	2.90321	3.79693	2.81996	3.9148	2.99918	2.37602	2.84842	2.71277	3.68877	3.32718	2.06307	3.98095	3.93872	4.48338	5.40256	2.65671	3.80878	3.14155	4.77834	2.94783
PECAM1	9.08477	7.37826	8.35185	6.43107	7.42322	7.24127	6.68953	7.72928	6.05104	8.11895	8.71154	10.1426	6.71673	8.6225	4.72153	8.32086	6.59416	6.06006	8.63828	7.92226	6.03722	8.33486	5.88673	6.78637	4.85133	5.9886	5.02111	6.44565	6.29256	7.16054	5.90537
NFKB2	6.82502	5.95324	6.206	5.34063	4.54002	6.2988	6.27818	5.52938	5.13761	5.53832	5.98172	5.98456	4.62292	5.66995	6.27622	5.62194	5.78369	5.47697	6.08226	6.01542	5.79702	5.43479	5.44365	6.2469	6.08526	6.33804	6.14625	5.74513	6.99605	5.22122	6.49914
IRF7	4.24358	4.31638	4.42546	3.47464	5.55957	3.81247	3.70921	4.69247	2.92214	3.3474	4.09872	6.15366	3.85689	3.72747	3.10392	3.7245	4.95469	2.99091	4.05019	5.22335	4.45311	3.25133	4.9192	3.9961	5.19543	5.83502	3.73908	4.10559	4.41049	4.13192	4.61337
IFNGR1	7.01223	8.43913	8.02557	7.86147	6.47543	7.49144	7.3893	7.72939	6.98909	8.1518	7.68505	7.71813	6.91173	8.13634	6.0971	7.71595	5.80427	6.13364	7.56072	7.46068	6.27978	8.16995	6.04547	6.29105	5.02986	5.02333	6.25569	6.64302	7.05718	7.9732	7.97943
DUSP4	4.11613	2.84844	3.50015	4.59265	5.92227	3.56775	3.88147	3.00792	4.89247	4.63774	3.23846	6.23813	6.69146	3.60305	4.88993	3.94466	4.25027	3.78865	2.54996	5.54622	6.31243	2.71902	6.04274	3.27636	4.0868	3.86095	3.19586	4.25564	3.04695	4.08095	6.62416
HLA-A	8.2848	7.88747	9.67943	8.31205	7.25546	7.6541	8.35026	7.71262	8.77872	7.29537	8.24816	9.06106	6.05825	8.53967	7.98858	9.01068	7.58612	6.4964	8.02645	9.18476	8.05377	9.41003	6.14222	8.51588	6.62178	8.45046	8.03204	7.64336	7.6436	7.22712	7.85235
STAT5A	5.18402	5.37067	5.37586	5.1413	5.6551	5.09797	5.41822	4.70478	6.47292	6.35855	5.92238	6.28431	6.25621	5.54595	5.25049	4.93211	4.3914	4.31296	6.1765	3.58902	3.72507	4.55895	5.78626	5.96852	4.43821	5.23707	3.70226	5.06703	4.00768	5.32125	8.02693
HLA-DMB	5.6929	6.28266	5.43793	6.63832	5.75504	6.26015	7.1912	5.92377	5.70451	6.20221	6.25762	5.33619	5.76066	6.78569	4.85584	6.53803	5.11689	5.55675	6.21032	5.39814	5.88165	7.1087	4.28636	4.86429	5.4096	5.0654	5.10967	5.30975	3.49613	5.48511	5.43888
IL12B	2.38397	2.41055	4.02793	3.0248	4.63462	3.35894	1.61693	3.04008	4.27007	3.49476	3.58562	3.50702	4.04253	2.55722	4.52389	3.76929	3.79872	4.65954	3.62242	3.87588	3.96072	2.56288	4.53709	3.4339	4.85244	4.29397	4.65612	4.53244	4.78956	3.7378	3.58971
PSMB10	4.67954	5.12714	5.57437	4.41157	4.23266	4.88999	5.93376	5.19849	4.67932	5.60158	6.26084	4.94367	4.79961	5.36441	5.07765	5.52933	4.62852	4.74533	6.02778	4.49616	5.26161	5.26554	4.46404	5.12991	4.6084	5.13896	5.11865	4.83525	5.11204	5.27767	5.15575
PTAFR	5.05214	5.04986	3.95019	4.25796	4.27628	3.95082	4.55083	4.13845	5.02688	4.80005	5.10854	4.37224	4.82191	3.85957	4.5164	3.9853	5.04305	4.40339	5.12927	4.8172	4.47375	4.60695	5.23872	4.55582	4.30763	3.96703	4.3422	5.07681	4.09187	4.76189	3.6966
STAT6	7.0603	6.25382	6.84863	6.01871	6.18929	5.93645	6.87366	6.88999	5.78116	5.15052	7.19811	6.52522	5.24618	6.93402	6.81892	5.25905	5.62801	4.06577	6.92758	6.09678	5.65561	6.45676	6.85827	8.56084	5.72621	8.14613	6.81533	6.18976	6.70364	6.67522	6.64769
CD83	3.75109	4.38147	5.04209	5.02457	4.88191	4.49143	4.39859	3.61189	4.89472	5.59625	3.70922	5.09418	6.43053	4.32184	4.88089	3.94844	4.97056	4.74479	4.11228	4.46666	4.05813	5.58308	6.02575	4.39143	4.79596	4.96231	4.26581	5.05289	4.69843	4.06405	6.95355
ATG12	5.11862	4.46582	4.60283	5.2653	4.04293	4.26119	4.32712	5.32612	3.32133	5.29593	4.54992	4.65766	4.86567	4.36766	5.05447	5.33306	4.44383	5.3603	4.83698	3.32165	5.1635	3.58666	4.78886	3.99702	6.51653	5.35129	4.30809	4.50449	5.3942	5.10032	6.23407
EGR2	4.0004	3.65778	3.15645	5.09601	3.43847	5.58724	3.64818	3.97831	4.49069	3.21219	2.66724	3.30283	4.48823	3.43845	4.21046	3.71199	3.59662	4.41868	2.82222	3.75045	4.17178	3.56792	5.01141	3.81364	5.3496	4.33122	5.73223	4.06673	4.98813	3.88955	5.15861
ITLN1	2.86866	2.61618	3.39348	1.50078	3.83089	3.35734	2.76923	2.73371	5.16894	3.60315	3.9779	3.60345	4.22741	2.29931	4.09498	2.55588	2.52663	4.48401	3.76123	0.909101	4.00066	2.93602	4.69155	3.85345	4.3479	4.5282	4.29076	3.62918	2.70166	3.37681	3.39996
IL1RL2	3.32037	3.80259	5.10148	5.16446	4.07806	4.23646	4.02383	3.99931	4.25146	4.51218	3.84046	2.70102	3.95503	3.17412	3.48962	3.30631	4.66458	4.93443	4.42686	3.57868	4.22055	3.63697	2.73044	3.5791	4.17825	4.12718	4.41385	4.20623	4.57062	3.77295	2.50552
IRF8	4.90797	4.98358	4.27059	5.30093	4.50491	4.46483	4.92191	4.59282	6.52391	5.09552	5.22669	4.83387	4.82367	4.95474	4.17788	4.94027	3.51113	4.7023	5.10339	5.94851	4.26161	5.45	4.94574	4.94703	5.60052	5.56812	4.88797	5.39877	4.38316	4.6921	5.75718
NCF4	5.59594	5.36091	4.17893	5.28712	4.77439	4.32786	5.58811	6.30448	4.06083	4.68776	5.77882	5.3142	4.08998	5.83389	5.08004	5.89427	5.10111	4.11943	5.51695	4.90169	4.56492	5.60173	4.32605	6.48475	4.66872	4.33536	4.14224	4.96524	4.4492	4.83689	5.67787
NFATC1	5.17056	5.87394	5.48092	6.99034	4.90928	5.79665	5.26676	5.11248	4.49921	6.25876	4.93264	4.90928	3.93582	5.65654	4.07771	4.61277	3.2724	3.54503	4.84559	2.77817	3.6968	5.78836	4.79769	4.90914	5.47512	5.00705	4.20745	5.14357	5.5816	4.58537	5.57343
KLRC3	2.74826	4.49529	2.53164	3.82582	4.30076	3.22367	3.7726	2.7087	3.46007	2.85753	2.76757	2.82507	4.24805	2.96899	3.83872	3.82143	3.10104	3.41334	3.46506	3.63102	3.89877	3.77604	4.55632	3.57759	3.83525	4.40922	4.29	4.38578	4.12641	4.3136	1.61404
CD86	2.77005	4.40474	3.17214	3.58863	4.15741	4.88906	4.70512	4.76127	4.13268	4.08235	5.16607	3.32595	4.09824	4.30286	4.79147	4.21942	4.28642	5.29225	4.94411	3.4671	4.48933	5.06286	4.52212	4.22478	5.61531	4.6096	3.84486	4.6611	4.25634	3.9844	4.53438
CD1D	2.93981	1.53222	4.03425	3.97874	3.43629	3.54627	3.06333	3.68689	2.98896	3.49766	3.79434	3.7401	4.29069	2.56642	4.19735	2.66602	3.78181	3.43464	2.60353	3.19316	3.73978	2.70364	3.34463	3.20134	4.20975	2.97531	4.14257	3.3617	3.88612	2.99755	3.3638
CXCL2	5.00625	4.93655	5.73923	4.10278	4.43145	3.56158	6.78381	4.69058	5.01578	3.19855	3.70299	3.79487	3.12351	3.72221	3.42705	5.67091	4.53393	5.34839	3.86666	3.77808	5.1784	5.3589	3.6038	4.14664	3.98415	3.7263	7.22392	4.35249	6.21042	3.99908	5.28912
XBP1	9.48219	7.72547	7.18569	8.15948	5.66165	7.61696	6.2598	8.48719	7.83631	6.18412	7.33646	8.09717	5.97802	6.6528	7.7731	7.04212	8.54742	7.375	7.26404	7.93144	7.11615	7.74192	6.41174	9.32156	6.08842	9.86128	8.51145	8.12448	7.97661	6.36715	6.71119
CD209	5.39687	5.75527	3.81861	4.47261	6.03567	3.24131	6.5376	6.91569	5.02472	5.09338	5.92445	4.5765	4.97873	6.79373	5.27326	5.96245	7.21627	4.41527	6.18015	5.89347	5.12907	6.48198	3.54335	4.63384	4.84531	5.10641	4.696	5.62582	4.50376	5.05351	5.90636
TNFRSF9	3.35235	6.78124	2.4235	1.21715	4.27392	3.95754	4.16996	3.03727	4.67587	3.78844	3.21242	2.35302	3.39691	2.3406	3.36824	2.32321	3.12307	3.56711	2.19585	4.16914	4.83293	4.6414	4.51356	4.20667	3.94648	4.17824	5.20046	3.548	4.90336	3.75503	2.78459
GBP5	5.14563	5.15757	3.65134	4.07803	4.10396	4.16267	6.04841	3.70469	5.0384	3.72118	3.87632	4.38742	4.64877	4.60559	4.11592	4.42933	5.11846	3.22848	3.64891	6.35002	5.22796	5.6746	4.83524	4.86758	6.28914	5.9737	4.23727	4.18836	3.86112	4.26688	4.07797
TNFSF11	3.28758	3.11457	3.29661	3.83563	5.26605	4.49547	2.00123	4.1921	5.27428	4.2325	2.90622	4.42186	4.97203	3.73806	5.18443	3.00461	5.09691	4.31004	4.08859	4.11214	4.46346	5.36991	3.8235	4.64843	4.05495	4.94733	4.59405	4.05717	3.94981	4.39731	3.80035
LCK	3.9712	2.94589	3.37788	2.86787	2.72107	3.83135	3.25543	3.13739	3.02839	3.1655	3.94286	3.51832	4.08286	3.23547	3.63488	2.96977	1.17873	3.75255	2.98519	4.23657	3.72815	2.56212	4.57064	3.85145	4.39109	4.45021	3.70743	4.20713	2.67488	2.8869	4.03763
CXCL13	3.62578	1.72845	2.72535	3.14379	4.2422	5.51916	5.61467	3.33176	4.9115	3.64529	2.72845	3.62684	2.89089	4.59381	4.31148	3.46628	2.85189	3.85405	3.25794	5.77163	3.03418	4.15168	3.63884	3.68875	3.82429	4.62761	3.46006	4.15924	5.2892	3.08571	3.75839
CTLA4-TM	4.01161	2.11101	2.45635	3.07698	4.41174	3.767	3.21724	2.97169	3.51511	3.35022	3.61994	2.01416	4.68114	2.86652	3.61768	3.80374	2.834	3.76368	3.13337	3.90628	4.02176	3.56938	4.20763	3.83595	4.2603	5.2377	4.24707	3.64779	3.72745	3.89977	3.93784
IL26	1.47929	1.22079	4.44033	2.54604	4.90924	3.54084	2.3251	3.81146	5.30609	3.96448	3.68896	2.51973	3.9918	2.02005	4.81139	3.05805	2.52003	3.08155	4.21004	3.34758	4.15297	3.14393	4.15612	3.68396	4.25587	4.54134	4.74322	4.61774	5.20178	3.55327	2.48531
BCL3	5.07139	5.23752	5.21985	4.21089	4.68331	4.33835	5.49117	7.4752	6.40532	5.0855	4.82666	4.20068	3.79234	5.09775	4.6992	5.28064	6.80773	4.55427	4.90645	6.27869	5.92829	5.75794	4.56759	6.19718	6.63737	5.46261	8.6686	5.95069	6.23123	3.54193	5.84997
IL7R	3.89284	2.63956	4.50301	4.4393	4.87882	4.7511	8.5326	5.67348	4.48524	3.57107	3.94344	3.95856	5.48317	5.01329	4.54767	3.09267	5.19417	4.43959	3.00039	6.67953	4.10624	5.37605	4.25042	3.60763	4.51493	4.6513	3.63885	4.03265	3.38296	4.13292	3.88426
DPP4	5.63159	5.27029	2.88017	5.93327	3.62837	6.43054	7.69484	5.02564	3.64205	6.17755	7.69065	4.55996	2.68838	4.90463	4.38448	4.37599	6.9035	4.53849	7.75892	4.725	6.43411	4.59357	3.52327	5.74897	4.38294	5.09047	6.36343	4.67562	6.43124	5.91422	1.78025
IL6	2.43262	4.19309	2.41077	3.89628	3.71383	3.41195	7.35498	4.47751	2.94869	2.56758	3.54224	3.25406	3.36982	3.1168	4.80951	2.59838	4.81213	-2.06566	3.21038	5.20737	3.24666	3.41908	2.52493	3.25617	2.79968	4.94356	4.65167	3.84452	3.46691	4.46167	3.48032
CXCR6	1.99267	1.42258	3.01571	2.72371	3.85624	4.33886	3.71809	2.6823	3.99566	3.60562	2.70042	0.909023	4.4818	3.58583	3.27352	3.69838	3.17822	4.15259	3.61631	3.15339	3.9475	3.76349	5.10708	3.6165	4.32257	4.94091	4.23668	4.03888	2.97171	3.57076	3.70187
CFD	6.80719	3.95761	3.47107	4.79512	6.86958	4.73857	4.13914	7.37392	6.01569	6.04344	7.96966	6.0825	5.30617	8.12181	4.94278	8.67762	7.38598	4.96988	7.61113	5.55414	4.5422	5.8171	7.73022	10.1007	5.95472	5.32092	3.73219	7.3006	8.79148	5.7217	9.58235
CCL4	4.52631	5.56533	5.28261	5.03621	4.65201	4.25747	5.36495	3.94396	5.06974	4.439	4.49471	4.71001	4.6219	4.12983	5.24796	4.40645	5.13564	4.96297	3.76855	4.45819	4.86967	4.63789	4.30333	4.30088	5.39841	5.30279	5.37986	5.04702	4.25818	4.03127	5.63852
DEFB103A	1.49219	1.43263	3.03132	3.26691	3.63809	3.74086	2.02263	2.43606	3.60787	3.13864	3.15156	3.01986	4.51501	2.54462	4.88715	2.78883	2.50969	4.26035	3.48752	2.23304	3.68438	2.93878	4.08229	3.60688	4.42739	3.59278	4.50057	4.10234	3.58504	2.63357	3.59676
LILRA1	3.46437	2.78859	3.48971	3.78856	3.66209	4.28392	3.31121	3.94106	3.57194	4.01625	3.72613	4.01905	4.57593	3.30239	4.04803	3.3482	4.24373	3.76116	3.77461	2.9251	4.34581	3.14882	4.12347	4.3908	4.51984	4.97244	4.76202	4.37114	3.94801	4.12331	3.7271
NOS2	2.92263	2.04557	3.85361	3.16862	3.41952	2.77953	2.08535	2.62685	3.55986	3.54313	3.78855	4.5311	3.23422	2.44573	3.12881	3.62961	2.85854	4.56797	3.30424	2.26195	3.68313	3.05019	4.94685	2.62214	3.57851	4.30024	4.64794	3.43743	3.98357	3.67622	2.77647
SLAMF7	2.66581	2.07508	2.79797	2.88102	3.6563	4.26437	3.93422	3.63513	5.11078	4.46748	4.23201	4.03047	4.81492	3.64377	4.46366	3.66444	3.96962	3.25864	4.13495	3.86685	4.41842	4.04919	4.93149	4.4416	4.49754	3.62255	4.57364	4.45168	4.47882	4.26679	4.14652
LTBR	7.41699	8.56907	7.72561	7.87009	6.63301	7.0215	6.97839	6.58353	4.26139	6.56742	7.18039	7.42577	5.8618	6.32866	5.34192	5.72268	7.33103	6.60681	6.84967	7.77998	5.83274	6.9933	5.70303	7.37203	6.2649	7.072	7.25781	6.45842	6.77905	6.72383	6.38442
IRF5	3.86793	3.97351	4.90667	3.31431	4.74971	4.15496	3.17401	2.94469	3.56247	2.9512	3.15333	3.34366	4.42102	2.93847	3.89809	2.95009	4.10584	4.43464	4.06571	4.24362	2.71039	3.70275	3.9046	3.55804	5.1968	5.18599	3.69075	3.86648	3.14557	2.57589	3.57971
ITGA4	4.99036	6.98256	4.3081	8.7472	5.15744	3.88024	5.73176	4.242	2.70938	3.6657	5.70127	4.39771	2.85625	4.10003	4.35245	5.01848	2.69144	5.16465	5.23042	4.53251	3.88284	4.91479	2.2505	3.85656	2.88069	3.67107	2.50145	4.45624	3.9878	3.94783	2.92701
PDCD2	5.11563	4.86986	4.9517	5.72244	5.14959	5.23068	3.91906	5.54854	6.07043	5.5822	5.15701	5.30392	5.36471	4.58255	5.41066	4.32582	6.48534	5.74359	5.37541	6.36076	6.58522	5.03903	5.2669	5.05766	6.66938	5.61868	4.99728	5.67784	6.21787	4.61354	5.63622
CDKN1A	5.4804	5.44683	7.05849	6.86915	5.76286	6.73079	8.60804	7.81094	7.21016	7.03295	9.20455	6.44718	5.48166	7.2041	7.40663	6.95194	6.29608	5.37629	9.09908	5.68984	5.90859	5.70545	5.32074	6.29793	6.13689	5.82853	6.82902	6.24206	7.17942	7.95928	7.62557
IGF2R	6.28902	7.34449	6.57052	6.96845	6.04829	7.64472	5.18044	7.58023	6.38721	7.47699	6.46656	6.3327	5.37442	6.85076	6.28688	6.22744	6.15551	3.88939	6.41293	6.4939	7.33471	6.95063	5.71588	6.05724	5.97051	4.81011	7.36734	6.03575	7.10816	7.86706	6.73315
SERPING1	8.43286	6.03559	7.11521	9.13724	7.47271	8.37983	9.23277	7.92567	5.02342	7.28478	9.06853	7.80178	6.82065	9.9178	5.81447	10.3906	6.5208	6.79871	8.91114	7.20321	6.2141	8.11567	5.96555	9.21841	7.89297	5.13263	8.15933	8.48856	6.95848	7.24463	8.13685
PTPN2	5.28529	6.1243	5.73291	5.34764	4.92232	5.12682	5.38442	6.25607	5.82003	5.91656	5.29361	5.84689	5.47321	5.09927	4.46528	4.98697	6.4306	5.95891	5.06983	6.31067	6.1661	5.09946	5.62382	5.37109	5.52537	6.13831	5.80704	5.3118	6.14105	6.13753	5.64897
CCR6	3.47131	2.29581	3.85788	2.84251	4.75016	3.59772	2.96884	3.35079	5.09197	3.74493	1.9458	3.64536	4.41786	2.8526	3.43019	2.71144	3.95931	3.33084	3.31161	4.34791	3.82481	3.56522	3.90197	3.86831	5.12152	4.29813	4.54684	4.54429	4.46467	2.79424	3.69479
HLA-DRA	8.82326	8.79939	7.76381	9.50052	6.86292	9.34925	10.1984	8.94017	5.86689	8.25712	8.00339	7.5497	8.33786	9.89337	7.5721	8.89094	6.38458	4.78571	7.89958	8.28442	7.7333	10.6636	5.71967	8.60191	6.20873	4.91122	5.53887	7.98801	4.11651	7.01553	6.45264
GPI	7.05551	7.70234	8.22558	7.61529	5.86558	7.82712	8.35577	8.05809	9.64664	8.2392	6.52489	6.66841	6.23349	7.94374	6.49857	7.5324	5.49589	6.31537	6.6634	7.49511	7.67101	7.22088	6.38986	7.07957	9.04226	6.41442	7.83361	6.93564	8.17935	7.47881	8.92515
CD46	7.77547	8.6749	8.88844	8.09318	7.02728	7.83268	8.26797	7.42558	7.55275	9.35541	7.7832	8.27006	6.70575	8.02299	6.35878	7.54836	4.91164	7.3356	7.5701	5.32049	6.03978	8.24241	6.94325	7.71757	5.85337	5.71069	6.78938	6.99808	5.97294	6.64912	9.5418
RORC	2.91104	2.87464	4.33001	2.87326	5.12011	3.68175	2.83951	3.37113	3.03102	4.261	3.74449	4.02547	4.70137	3.0154	4.47889	3.51512	4.85728	4.99827	4.54067	4.43576	4.2158	3.3292	5.41759	4.61976	5.30258	4.96711	4.85973	3.76697	4.33866	4.00983	6.24788
KIR3DL2	3.68646	1.25595	3.12761	3.02609	3.05472	3.8772	2.87917	2.86347	5.58959	3.97646	3.90902	3.46093	4.10803	3.14299	4.04405	3.64049	3.20599	3.64347	4.19572	2.87723	4.54902	3.14173	4.87304	4.28254	4.63158	4.51435	5.35	4.54088	4.33903	3.79745	3.73561
PSMB9	6.33918	6.87967	8.39085	5.35417	5.89148	6.56394	8.36811	5.447	6.79206	6.92992	6.68417	7.47117	5.58394	7.04695	6.66733	8.18588	6.05916	6.43476	6.76853	6.40302	7.42826	7.38556	5.02558	7.38173	6.57001	6.7441	8.25903	6.33855	7.25443	6.51279	6.38291
PTGER4	5.41293	5.34072	6.23291	7.21021	6.15668	5.31735	5.17597	6.34359	6.43337	6.2991	5.50747	5.27489	5.85812	4.73931	5.79988	5.21659	5.74938	6.02779	5.35737	5.86864	6.23526	4.82811	5.99952	5.31373	6.13827	6.26301	5.53242	5.10462	4.8846	5.48573	6.19626
C6	4.68236	3.49248	4.27937	2.94865	5.64453	4.13213	2.53123	4.17605	5.86943	4.48609	4.18533	5.54248	5.06001	3.3533	5.03208	4.45118	5.63477	5.0888	4.05134	4.95428	4.80521	3.23834	6.18253	4.33403	5.13827	5.67591	5.22708	4.5724	4.7224	4.01845	6.42343
TNFSF13B	3.72341	5.12415	4.42903	5.22572	5.23486	5.65322	6.37399	5.36575	4.36422	5.25525	5.78238	4.17157	5.18039	5.96398	4.71836	5.50493	4.67758	4.90416	5.40539	5.5205	4.83661	5.82739	4.24435	3.98584	5.06261	4.46934	4.70037	4.8526	4.21208	4.84049	5.55475
PTPN22	4.14363	5.10763	4.03642	4.33095	4.12741	4.97453	4.46589	4.06738	5.0033	4.27393	4.11829	3.65888	4.39921	3.95329	4.61111	3.94569	3.74801	5.11985	4.34844	2.68814	3.72808	4.42141	4.60741	3.42906	4.01625	3.99279	3.10823	3.63234	3.64693	4.09287	4.17945
PTK2	8.30872	8.20101	8.47138	8.56245	6.26169	7.67339	8.01736	5.09594	6.70328	8.31486	8.02975	8.26675	6.94177	8.0743	7.09534	7.88558	7.30262	6.8207	7.77741	8.00384	6.74816	8.02793	8.25528	7.93718	7.13857	9.28674	8.01883	7.20681	8.5732	7.74872	8.1168
LAMP3	3.46292	2.79161	4.50171	5.02625	3.66067	4.05683	3.71857	3.74012	4.74968	4.28416	3.84204	3.66153	4.68844	3.64572	4.48993	4.30036	3.40976	4.25526	3.51419	5.46542	4.30565	3.14863	4.80243	4.45051	4.51438	4.85666	4.56432	4.50614	4.11663	3.86333	4.03725
FCGR2A	6.88842	7.92418	6.44964	6.89315	6.23702	6.68526	8.14325	7.52706	6.3508	6.6897	7.17743	4.99045	4.30111	7.09948	6.82419	6.96333	6.67744	5.48143	7.16726	6.60155	5.9813	8.30151	4.52788	8.00397	5.91178	5.61394	6.35146	6.07571	6.57558	5.28954	6.30935
IFI16	8.59757	9.14572	8.09115	8.82701	6.54826	8.84079	9.09956	8.67793	6.54984	7.34461	8.30088	7.21094	4.73458	8.47214	6.63056	8.69642	8.93311	5.98667	8.12563	8.82156	6.47976	9.23092	3.98685	7.78391	5.76277	5.65739	6.40766	6.89028	7.77957	7.68207	7.44115
POU2F2	4.01581	4.58694	4.35787	4.15061	4.78545	4.45334	5.51573	4.07568	5.3235	3.97201	4.31774	2.8895	4.04984	3.71524	4.30093	3.79341	4.73459	4.35636	4.12793	4.47661	4.36152	3.24767	4.54767	5.0921	4.79518	4.8046	4.57542	4.36788	4.42299	4.43881	3.73563
LILRA2	3.15431	3.41686	3.26835	3.87455	3.90714	3.21223	2.83234	2.98456	4.22907	3.58314	4.76162	1.54623	3.99308	3.25024	4.23809	3.09027	2.46403	4.44509	4.545	1.7756	4.05164	3.33385	4.09967	2.87561	3.88379	4.33874	3.63681	4.1374	3.1363	3.2596	3.57631
NOD1	5.77424	6.0299	5.46912	6.04705	3.28308	4.97532	5.48234	5.96809	5.12413	6.22674	5.94313	5.35543	4.84832	5.89388	4.69748	5.74711	3.26472	5.52871	5.79514	3.53853	3.95513	5.35353	5.61599	4.748	5.51114	5.25894	6.23516	5.42649	5.92811	5.32256	5.63337
sCTLA4	2.79319	2.26848	1.68904	1.45299	3.22644	2.96439	1.8117	1.99955	3.39438	-1.62662	3.05719	2.49987	2.899	2.08931	4.10254	0.583646	1.08012	3.66552	3.21425	3.032	3.01298	2.84206	2.13316	3.53628	3.75206	4.29385	2.69978	2.60414	2.34092	4.685	2.62129
PDGFRB	9.76112	10.4847	10.2732	8.79289	7.44792	9.8181	7.3781	6.95642	5.05326	8.56851	11.1449	8.86724	7.06792	9.63073	6.10492	8.26819	6.20668	6.99387	11.0286	6.40574	6.01633	10.3465	5.23658	6.76002	6.00203	6.39342	6.31971	7.74796	6.89067	8.66953	4.86675
UBE2L3	5.54547	6.22302	6.35285	6.28449	5.84991	6.4356	5.28384	6.94008	4.94266	6.61088	6.04462	6.10654	5.1609	5.90192	6.14574	5.4423	3.86763	4.9956	5.99444	5.63895	5.96592	5.51106	4.23588	3.41545	4.90389	4.77173	4.73328	4.91923	6.00036	5.84178	5.30176
IL27	2.88383	1.20636	2.87751	2.52528	4.1962	2.98383	2.17916	1.48357	3.6166	2.49511	1.7091	3.23593	3.21475	0.886074	2.90097	2.51865	3.98936	4.09198	4.27237	2.22779	3.54469	2.04057	3.66492	3.08991	4.14748	3.83611	3.01639	3.26098	2.02177	1.91843	2.72728
TNFRSF17	2.05909	1.82366	3.09506	2.29413	2.76814	3.48719	2.45105	3.27213	5.31825	3.44626	3.22547	3.42545	4.85483	2.86991	3.35432	3.66532	1.14008	3.55381	3.2456	3.91314	3.98591	2.83231	4.7271	3.51817	4.57238	4.81034	3.60704	4.58334	3.50272	3.58129	3.12483
GBP1	7.3868	6.27948	7.73114	5.17003	5.31377	5.8055	8.0705	8.05078	5.33886	6.06122	5.83314	6.29903	4.74156	7.17197	6.34429	7.62553	7.40366	6.7182	5.67804	8.48202	6.99734	8.97704	4.13453	5.51459	5.56954	5.04712	5.85064	5.10067	7.58831	5.49324	8.30446
CD24	9.11038	1.66122	7.10759	6.85647	5.67297	3.16536	1.94713	8.642	4.72914	5.61365	2.42889	7.90638	8.29302	6.07737	7.68991	5.81801	5.40736	7.56134	2.35063	8.81874	8.35146	3.86075	9.04684	4.05296	6.73589	6.66477	10.8037	6.02944	9.35198	5.70815	5.39401
IL21	2.0502	1.84214	3.84131	1.70345	3.91243	2.88398	1.87187	2.68099	3.5167	1.46218	2.61151	3.28333	3.81252	1.88722	4.0819	3.07698	3.93457	4.47546	2.53459	4.37506	3.80692	1.8247	4.06871	3.36974	3.90415	3.94521	3.80856	3.77544	2.96794	3.3191	3.16622
CD34	5.10688	3.5774	5.04152	3.89057	4.7341	3.7985	3.21946	6.31666	4.12114	4.7496	5.33319	5.79457	4.21819	6.6919	4.013	5.49322	5.19724	4.14155	5.3716	4.21945	4.35853	4.3858	5.31697	5.58448	4.79632	5.14199	5.08139	4.85404	5.69943	4.51736	3.86093
TNFSF8	3.1535	2.80206	3.49577	2.7688	4.09223	3.63807	2.48757	2.89502	2.08901	2.85988	3.30868	3.84785	4.24855	2.9494	4.3996	3.70242	4.45199	4.69874	3.82466	2.28246	3.06999	3.41629	4.717	3.4881	4.06749	5.31782	2.51335	3.80912	3.9293	3.25069	3.46287
C1R	7.65444	8.48502	7.2884	7.21287	5.67747	8.17483	9.41875	8.06038	2.54246	5.99037	8.74005	6.10313	3.51857	9.00007	4.62873	8.37146	5.34664	5.80542	8.66934	6.92276	6.23648	7.65638	3.82114	8.89649	5.50683	6.04044	7.6702	7.5956	8.1907	6.98679	6.36155
C8B	0.772163	1.70842	2.26892	2.7849	3.68766	3.08137	2.28963	2.33556	3.53366	3.50691	3.58192	2.68344	2.82467	2.04779	3.54319	2.66418	1.95926	3.69248	3.02947	2.27772	3.1924	2.24211	4.13508	2.12993	4.49534	1.56907	3.83272	4.10926	2.51762	1.85389	3.22025
IL29	2.92377	2.84816	2.55156	1.78842	3.42063	3.59088	1.40092	2.84159	-1.57533	2.58688	3.29148	2.07095	4.40094	2.66435	3.1355	3.75685	3.15485	4.16736	3.29788	2.26295	3.60498	2.04577	4.06971	3.31323	4.77357	4.46766	3.47497	3.58159	2.61286	2.35754	1.47682
IKZF3	2.8992	2.55268	4.09096	1.86199	3.8607	2.50952	2.9473	2.27006	3.59413	1.728	3.27262	3.00175	3.39538	3.53395	3.77093	3.00328	2.87734	4.31309	2.83022	3.85871	2.80997	3.56233	3.57699	2.78096	3.89168	3.60778	3.52616	3.17703	3.26846	2.90142	2.65569
GPR183	3.60111	6.7476	6.98256	5.29361	4.87691	5.6124	3.19671	4.18443	4.54767	4.55563	5.67545	4.12811	3.27555	5.01872	5.64397	3.87143	3.29897	5.28895	5.63753	4.12495	3.76255	4.96095	3.50261	3.26309	4.06173	3.54344	3.60246	4.51162	3.08477	4.00768	5.23762
IL2	0.7334	0.509372	2.99255	2.47149	3.64981	3.70748	1.99362	2.8851	3.59033	3.69392	2.8889	1.63284	3.82057	2.8441	4.42461	2.99689	3.17247	3.47495	2.81569	3.1597	4.15257	3.32799	4.96954	2.58067	3.24792	4.71575	4.35424	3.41385	3.93196	2.57971	3.24562
LAIR1	5.59243	6.79793	4.6004	5.91968	5.60251	6.79768	7.17035	6.75913	7.80965	6.1026	6.50509	4.40014	4.89709	6.71896	5.69619	6.09	5.95925	5.66203	6.16856	5.71683	5.47022	7.36971	4.60941	6.53694	7.02893	4.89329	5.21217	5.70135	5.03049	5.2272	8.6668
AHR	8.69188	8.13317	7.83907	6.18427	5.58215	7.34948	7.75012	8.60957	6.10282	8.42236	8.82101	6.60405	6.35118	8.02895	6.48447	7.91366	8.52493	6.11865	8.54619	8.07661	5.81498	8.35635	6.42022	6.80593	5.56846	5.97105	4.78788	6.86944	7.25142	6.96838	7.56388
IKBKG	6.12852	6.72806	6.48543	6.14011	5.25424	6.16709	5.32064	6.15666	5.18536	6.17738	6.06153	6.10517	4.59192	5.15504	5.92605	5.79759	4.83364	6.26348	6.15297	4.8104	5.03267	5.24891	4.83751	5.48964	5.35528	6.36882	4.77407	5.48857	6.11419	5.79151	7.63983
BCAP31	7.17417	8.62453	8.1129	8.71042	5.87264	9.04879	8.14595	8.11143	8.07481	9.74943	8.49308	7.58056	6.72452	7.47921	7.49943	7.73844	7.08452	6.31299	8.246	6.89195	7.61102	8.81324	6.53389	8.76045	7.24972	7.52312	7.77196	6.15231	7.76897	8.18536	9.36935
CD8B	2.72788	2.40433	2.59746	3.6205	1.40326	2.8329	2.77488	2.40985	3.48986	2.60654	3.03402	3.40719	3.14354	3.6189	2.47152	2.30576	1.93524	3.29899	3.33324	3.77552	3.66189	1.55998	3.16893	3.76756	2.27688	5.16725	4.33244	4.42729	5.15565	3.68544	2.32346
CCL24	5.44079	2.20785	4.14124	3.06078	4.84066	4.50444	3.32979	4.82271	5.74066	5.43871	3.97675	4.48619	6.01826	4.07965	5.07282	3.52581	3.80836	2.54855	3.93505	2.62189	6.37014	3.99648	4.94155	4.31005	4.70932	5.16337	4.21155	4.57557	4.71102	4.64163	3.97209
CEACAM8	3.58127	2.12091	3.33615	2.94699	3.38414	3.44879	2.63147	2.91556	4.78844	3.09696	3.88014	3.56925	4.26458	3.22395	3.4797	3.23843	4.26615	4.36469	3.66216	3.35596	3.34366	2.23505	3.35693	3.97344	3.8436	4.69119	3.76249	4.20631	4.341	3.3828	2.44097
CD14	6.55098	8.18576	5.04921	8.16912	5.4139	7.41278	8.66055	8.55162	6.17907	7.96682	8.5665	5.57907	5.98167	8.46346	5.96106	8.10295	7.77606	4.96156	8.31868	6.01893	6.98428	8.66287	4.56905	8.74782	6.21448	5.21082	6.66338	6.96666	6.49695	6.74292	7.20996
ITGA5	9.03497	8.93176	11.5104	7.33009	6.4454	8.54882	7.53054	7.8173	5.86061	8.74601	8.61439	7.58244	4.64766	8.21442	7.01435	7.00577	6.92821	6.22199	8.44822	7.09174	8.24368	9.5668	4.99436	5.82462	4.39425	4.39343	8.7615	6.05843	6.9057	7.96047	4.39161
CD55	2.73799	4.24827	4.71359	5.2509	3.47615	4.79263	2.96466	3.76158	4.17955	4.25745	4.57504	3.8914	4.97641	3.39459	3.77842	3.94897	1.92714	5.00702	4.92401	3.93038	3.61542	4.64364	4.94718	3.78767	5.26325	3.73779	4.4233	4.63469	4.06928	4.60754	2.87844
CD164	6.85989	8.21523	8.53177	9.22206	9.57267	8.16253	7.37133	8.69333	5.54677	9.60046	8.06903	9.39207	9.01765	8.76518	6.44761	8.58844	8.2795	6.87184	7.96814	9.38881	5.57197	8.46779	7.62326	5.2936	6.07327	6.73572	6.43813	6.88114	7.55407	8.23039	7.98664
ARG2	1.64092	3.61853	4.44136	4.5649	2.84381	4.3126	2.75677	3.78729	4.34964	4.40066	3.66851	2.93786	3.36205	2.98974	3.80923	2.8649	1.07796	3.68064	3.50333	4.54797	3.57779	4.61642	3.41318	3.54164	4.58106	4.29815	3.44565	4.34662	3.54825	2.93078	4.74682
BATF	4.10558	4.0605	2.85651	3.59918	3.69093	3.28882	3.80978	3.62297	4.23322	3.23522	3.18057	3.29923	3.53101	3.49748	3.25374	3.7074	3.94119	3.14967	3.18548	4.72153	2.60438	3.24591	3.95449	3.48407	3.40633	2.44432	3.43302	4.26296	3.01474	3.54064	3.47231
MSR1	7.27573	8.57145	6.85893	8.0868	5.59467	7.2991	8.16001	7.08964	5.53733	6.42248	7.55392	4.98023	5.04262	7.10437	6.24673	7.19368	6.0742	6.32185	7.41807	6.14793	5.74952	8.60629	3.82092	6.848	6.22064	6.02436	4.92511	6.30143	6.34684	7.11163	7.33229
CSF1R	4.17244	5.6531	3.87585	3.17302	5.2175	4.11873	4.46463	5.18957	4.39021	4.37178	4.71252	3.60337	3.55287	4.65493	1.82061	3.54321	7.27798	4.80439	4.66773	5.55155	4.79967	4.98317	4.24261	4.13632	4.12461	4.03878	3.50346	4.47616	3.56143	3.96338	3.66988
IL5	2.66326	2.32789	2.80623	2.18385	3.09955	3.0127	1.98373	2.4042	4.54354	3.3369	3.38997	2.1054	3.34933	2.18109	3.33965	2.46446	3.16919	3.71354	2.51692	2.24721	2.91345	3.04801	4.84266	2.349	3.91687	4.43911	2.08975	4.09009	3.36812	2.16098	3.38174
IRAK1	6.5895	8.6607	6.27889	7.65867	6.26094	9.05355	7.55158	6.79944	5.94718	7.3236	6.21996	6.23126	5.42752	6.23021	5.83297	5.65799	4.09581	5.64697	5.94503	6.38674	6.8072	6.42597	4.26951	5.44971	5.66078	5.50892	5.34219	4.77399	5.61741	6.76214	6.85476
IFNB1	1.48612	0.0187864	1.39864	2.75634	1.31851	3.1593	1.49773	2.44808	4.32121	3.47132	3.51206	0.93003	4.55676	2.42878	3.86807	3.42347	1.20208	3.58915	3.94568	1.72013	3.86201	3.04512	4.29883	3.0897	3.17995	4.55225	3.76808	3.64276	3.61949	3.013	2.95771
TNFRSF1B	6.26493	5.84934	5.15616	5.50909	5.47619	5.12288	6.51842	6.25334	5.94689	5.64133	7.42672	5.34961	4.27797	6.29677	6.78192	5.7212	6.22991	4.1033	7.35317	6.04115	5.03458	6.16345	4.45479	6.67729	4.69902	5.05428	6.5595	5.16194	6.64581	6.07188	5.52326
CASP8	6.36262	5.53553	5.87319	6.26193	4.72628	6.35631	6.4687	5.83412	5.83806	5.62753	5.47657	5.05641	5.0442	5.78282	5.3617	6.09596	4.58973	6.27266	5.11163	4.96884	6.51464	6.36982	5.27036	6.18783	6.46172	5.2162	6.24346	6.0128	6.53164	5.36332	6.19169
IFIT2	4.14611	5.22765	4.79407	6.45617	4.9127	4.7556	6.12962	4.6589	4.27767	5.00706	7.00122	5.58202	3.75631	6.68894	4.4074	4.2507	4.53925	5.60823	6.75327	4.27858	5.07678	5.86516	4.17774	3.49582	4.19958	4.72946	3.52612	5.30109	3.78311	4.97415	6.39634
LILRB3	4.19951	3.7011	4.09978	4.56409	3.43789	4.27807	4.54029	4.80508	4.23682	3.99297	4.6909	4.41922	4.0295	4.42948	5.2769	1.54456	5.6852	4.78717	4.86069	4.26175	4.076	4.63853	4.40697	5.10141	3.86386	4.9022	5.18032	3.84815	4.29156	3.51359	4.86619
NLRP3	3.55448	4.25131	2.95474	4.37542	4.46177	4.06839	4.21143	3.55885	4.80397	3.98131	4.44365	4.04369	4.24439	3.9631	4.57705	3.89039	4.03879	4.0512	4.01914	3.64298	3.78621	4.71387	3.60796	4.28841	3.32824	4.43091	4.00786	3.88075	4.5964	4.3404	4.47583
JAK2	7.84477	7.41355	7.00287	6.39944	6.19771	5.77671	6.75777	7.32564	6.27149	7.35794	7.33126	7.09539	5.10849	7.17677	6.32853	7.04082	5.53464	6.69809	7.08339	6.32975	5.42717	6.80934	5.71028	6.67505	5.75863	6.73468	5.65807	5.96489	6.81518	5.70011	6.89492
CSF2RB	6.48077	5.26464	4.6167	4.65927	3.99383	4.63991	5.47217	5.99914	5.82919	2.48897	5.29908	5.3649	4.47656	5.60841	7.05456	4.83333	7.08709	5.51854	5.34087	7.05024	5.25159	6.12879	5.07653	6.14918	5.19388	4.48046	7.01434	5.28218	4.59851	4.39994	5.06153
CCL3	3.92331	4.02512	5.02565	4.34809	4.43419	4.0388	4.52568	3.66849	4.18596	3.63342	3.38541	4.49968	4.52306	3.26309	4.72657	4.22923	4.4277	4.86879	3.65553	4.29237	4.74558	4.49867	4.07609	4.37993	3.78013	5.17638	4.80933	5.01264	4.90095	3.74831	5.63626
CLEC6A	2.38168	2.05851	3.36634	2.6585	4.22802	3.06836	2.45736	3.67741	4.74458	2.89651	3.33202	3.90474	4.33201	3.09461	4.51042	3.3432	2.86353	4.53305	3.33896	2.25647	4.08538	2.23896	4.67101	3.15477	4.5275	3.63527	4.3238	4.04712	2.65463	3.49488	3.33273
IL9	3.85286	1.14852	1.38248	1.02865	3.21721	1.53423	2.1915	0.892553	2.86239	-1.74295	2.20269	2.51807	3.14297	1.2608	4.04709	1.81245	3.52899	3.9205	1.50166	2.35327	1.50885	1.56726	2.8493	3.03413	3.96875	4.46588	3.47093	3.27871	2.22411	2.79734	2.29319
CX3CL1	4.80335	4.00249	10.8063	6.00914	4.5282	3.61282	1.8522	3.24983	3.7356	3.8629	4.37247	7.31341	4.2222	4.75805	4.31791	4.14802	3.28181	4.64862	3.96437	3.51976	3.25359	3.43279	4.08936	3.97058	3.58413	4.35241	3.37486	3.79287	3.13315	3.30438	3.19967
TNFSF4	5.83134	4.16091	6.37875	3.00317	5.21584	5.32897	4.69181	5.15077	5.36958	5.36934	4.61218	4.19503	4.69469	4.42272	5.79332	5.28522	4.46803	4.99546	4.59644	4.85461	4.65718	4.76776	5.26007	4.80385	4.30587	5.28589	4.53722	4.38601	7.41522	5.20166	5.07242
BTLA	3.29451	3.5025	2.98035	2.69094	4.62179	4.37788	3.90246	3.30925	5.11498	4.97509	3.98289	3.19403	4.83468	3.69264	3.80839	4.03095	4.25079	4.69116	3.55521	4.60715	4.63922	4.14838	4.61223	3.83698	4.60006	5.16159	4.57962	4.69134	5.63729	3.48869	4.46762
C2	6.51568	6.77181	6.69084	5.77774	4.91591	7.54504	7.47598	7.69525	6.18016	6.1924	6.75765	4.41227	4.38333	6.4107	5.4006	6.27821	6.46079	5.73199	6.53067	6.44135	5.82504	8.81247	4.23931	6.6828	5.06135	5.01788	7.48693	6.56635	5.44158	5.82129	6.49741
IL6ST	8.23992	8.80799	8.58243	9.29103	6.95831	8.1259	10.4837	9.06458	7.90202	9.23122	10.5896	8.11061	6.74224	10.0505	7.60359	9.37358	7.81655	6.77421	10.3664	9.23476	7.37478	8.12111	6.43856	8.32745	8.45864	7.14148	7.14859	7.9109	8.37068	8.8501	9.59561
BCL10	7.79241	7.53664	7.39831	6.37366	5.67558	6.44323	7.31235	7.66494	6.75117	6.92291	8.24713	7.019	5.60143	6.66244	5.97913	6.78901	7.59412	7.16439	8.07726	7.94746	6.45078	7.84003	5.54522	6.8822	7.06197	6.1105	5.31792	6.49097	7.94354	6.96548	7.43495
PAX5	3.09847	2.46837	3.56552	3.40396	3.63917	4.11808	1.86201	3.4802	4.78187	3.87714	3.4725	3.22229	4.23368	3.41617	4.48419	3.83756	3.82101	3.41383	3.9056	3.15012	4.85358	3.40912	5.03184	3.89772	4.74788	4.06248	4.09851	4.88871	3.99375	4.31219	4.22822
IFNA2	3.57154	2.94611	4.00205	2.27128	3.83872	3.77735	1.27588	3.20898	3.08125	3.70193	2.19161	3.04513	4.93762	3.40997	3.993	3.05856	4.39546	3.90309	3.386	4.20475	4.26804	3.32472	3.70579	2.9159	2.84755	3.8247	4.12814	4.12337	4.53362	3.63213	4.37778
CD276	9.01397	10.5321	8.36639	9.62618	6.88642	9.75503	8.42999	8.52925	7.02262	9.35216	8.9188	8.24241	6.81691	8.421	7.66274	8.48335	7.69899	6.98263	8.70521	9.04171	6.62973	9.19169	6.78588	6.62307	6.36478	7.67044	8.31779	7.05543	7.80201	8.59472	7.87689
CD58	6.86564	7.14375	8.69648	5.51037	5.43058	7.06584	6.61185	6.73479	5.164	7.31647	6.48958	5.57018	4.6398	5.83475	5.70707	7.3256	3.8588	6.16376	6.4235	4.61869	6.01965	7.4384	4.54642	4.48069	5.81643	4.38713	5.46201	5.90905	8.04507	6.80803	6.84165
FKBP5	7.85821	8.0484	7.85662	8.29402	5.79745	7.34669	7.05797	4.69905	7.09844	6.51907	6.61536	5.80932	3.714	7.98572	5.68123	5.79121	6.21786	5.35087	6.5123	7.04309	7.0105	8.15777	4.4951	6.02387	5.45962	5.66633	5.63301	5.71473	6.90038	6.53435	7.31997
IRF1	5.4348	5.36835	5.60451	4.73232	4.02119	5.0596	7.05301	4.81639	4.88405	5.49682	5.91543	5.47853	4.62382	5.4781	3.95608	6.17301	5.39062	3.82101	5.56814	5.11067	5.47668	5.2394	4.54513	5.96213	5.87616	6.14226	4.35445	5.01168	5.95508	4.85562	5.68789
ATM	3.71404	2.36601	3.19298	2.94353	3.84935	4.24757	2.17012	3.48682	4.9749	3.51862	3.33667	4.52304	5.21256	3.00517	3.23206	3.41404	4.9568	6.16107	3.12628	3.84847	4.93714	3.14532	4.71526	3.89107	6.85525	4.92963	5.22352	4.51979	4.65616	3.49313	3.60715
IL2RB	4.04212	5.6499	4.27287	3.67519	4.29379	4.25867	4.38974	4.41424	4.42969	4.29612	4.0409	4.25787	4.76706	5.02984	5.24859	4.21075	5.02867	3.37332	4.05997	5.81813	5.50615	3.95206	4.68757	4.52891	5.18884	5.54593	6.49022	5.10368	4.636	4.45294	3.79569
CCL19	6.46901	2.76675	3.56381	0.652491	3.42171	3.89244	2.32754	3.02786	4.73221	2.04433	2.95835	3.49514	2.9325	4.2646	3.14198	4.18141	3.79378	3.35083	2.06825	6.81436	3.44196	3.05048	4.73405	4.4117	2.63991	3.34191	4.30617	3.93766	3.50151	2.62011	3.13812
IFI35	6.64384	6.24403	5.52426	5.58998	5.73443	5.39893	6.4738	3.57414	4.66476	5.46721	5.35526	6.38353	4.09776	4.86562	4.47755	5.66068	5.41336	4.33196	5.05817	6.12964	4.9565	4.99477	4.5959	5.70923	3.6864	7.07386	5.69417	4.31372	4.45178	4.75518	5.22332
CCL11	3.12171	3.01443	3.37365	3.19401	4.63017	5.14371	2.23503	3.50022	4.93603	3.84609	4.42432	3.17751	3.91466	3.16659	4.49713	3.65044	3.80238	4.11335	4.28615	3.87187	4.09578	3.56428	4.12476	3.65536	4.11324	4.73547	3.70471	4.54505	3.76879	3.58296	4.03154
HLA-DMA	7.06495	7.09215	6.58005	6.11572	5.72865	6.26056	7.03638	6.49621	5.97621	6.2261	5.81667	6.05106	5.5693	6.6586	5.10132	6.2715	6.55419	5.27022	5.76499	7.05113	5.90362	7.49958	4.79674	7.41817	4.62357	5.36403	5.36949	6.1341	5.12662	5.85137	8.51571
LILRB2	5.20904	5.28178	4.20611	4.96598	4.95264	4.2461	5.26404	5.02122	5.09488	3.23286	4.87156	5.24248	5.26978	4.98509	5.3639	4.47899	5.52613	4.99871	4.73868	4.62366	5.21273	4.54203	5.10191	5.37736	5.64796	5.14325	5.20314	4.93015	4.29721	5.80011	5.06584
KLRC4	3.49898	4.64774	3.26113	3.68496	4.40757	3.20601	2.74779	2.68728	2.97555	3.61068	5.30346	3.72243	3.49613	3.38081	4.06325	3.5649	3.13464	4.45764	5.10061	4.26838	4.31871	3.24657	4.08688	4.09798	3.42541	4.34231	2.88067	4.14757	3.83406	3.85291	3.02582
KLRG1	5.02573	2.13975	3.61727	2.08346	4.2505	2.73281	1.36308	2.47141	4.23978	2.7797	2.45368	3.74084	3.74087	2.33015	1.40173	1.54953	4.09095	4.40401	1.98703	3.89412	3.09992	1.82304	4.2867	2.41576	2.15994	2.43717	2.90058	3.43893	1.70629	1.31429	2.46829
MAF	4.26482	3.59433	3.83035	4.49767	5.1302	4.21291	3.07089	4.93487	3.69081	3.32206	5.04041	5.46415	5.96684	4.79593	5.15635	4.76154	5.19145	5.32282	4.47588	4.69564	3.87777	5.24457	4.84455	4.23025	3.69936	2.69855	4.70196	5.61839	5.07344	5.54758	4.88991
HLA-DPA1	7.75876	9.02018	8.24433	8.45709	8.09532	8.39866	9.02062	7.63505	4.49006	7.19621	7.2413	7.35166	7.7731	8.99423	5.83771	7.66198	7.96123	6.10897	7.08624	9.65839	6.59124	9.39602	5.31033	5.23315	5.9827	4.93932	4.21786	6.64534	3.83028	6.93623	5.63523
TNFAIP6	7.04926	6.4765	4.01203	5.15798	5.0903	5.95692	3.71029	7.02962	5.172	5.31451	4.25625	4.58282	4.09262	4.52825	5.43639	3.97846	5.23891	4.70268	4.29044	4.28566	5.17894	5.62477	4.58725	5.66333	5.13187	5.52175	8.0024	5.08947	7.55093	4.99152	4.83033
LTB4R	5.33288	4.02017	5.66507	5.88203	3.54437	3.6317	4.75668	6.60697	5.53043	4.861	3.52818	4.77897	3.92805	5.09828	4.1886	4.79657	5.92535	5.50441	3.96596	5.83879	4.54089	5.04179	5.5305	5.61127	5.52603	6.28356	6.24512	5.56523	6.7085	4.39996	7.08296
IL13	3.07427	1.86203	2.23537	3.00598	3.06128	3.69197	3.10085	3.30962	3.64163	3.26168	3.27873	3.26892	3.33246	2.29846	4.08349	2.20456	2.5282	3.9959	3.01155	3.68414	4.61033	2.82001	4.3962	3.05583	3.58273	4.21095	3.80353	4.57143	3.93848	3.26384	4.05754
CD247	2.69882	3.82043	3.79281	2.07739	4.53423	3.59714	3.24574	3.08074	4.23681	2.8047	3.8791	3.73693	4.15982	3.97711	4.37329	2.021	4.22202	4.4154	3.84967	4.02844	4.26666	3.70543	4.63918	3.9084	4.36425	3.92812	2.01567	4.20711	3.87677	3.36598	3.21607
CASP2	6.46951	6.99995	7.17718	7.68465	5.33712	6.03405	6.26301	7.56912	6.21931	7.79758	6.19198	6.31621	6.25285	6.17941	6.01662	5.99041	4.43213	5.01467	6.15097	6.06435	5.26307	6.52103	6.25879	4.7201	5.67449	5.09128	5.65022	5.69058	7.46103	7.64016	7.65148
ITGB2	5.9574	7.70693	5.58651	6.42345	6.12653	6.58785	7.0604	6.5855	5.43937	4.91498	6.6449	5.505	4.56016	6.85424	5.78682	5.67698	5.98132	4.65896	6.44548	6.04022	5.6577	6.68632	2.59844	5.70174	4.29369	4.41669	4.34876	5.07413	5.09094	5.96874	6.37741
TAPBP	7.61962	7.55937	7.49085	6.20997	6.34347	6.75174	6.59166	7.57707	7.29643	6.56495	6.51916	7.61209	5.80568	6.9324	7.62353	6.80453	8.94676	5.93155	6.48365	8.88172	6.93404	6.9046	6.1675	7.75536	5.97801	6.42739	9.94165	5.95151	6.6845	5.92847	6.58849
IL1R1	6.46567	8.33409	5.96807	6.24724	4.81626	6.52423	7.37627	6.80105	4.97304	6.88498	7.00025	4.86987	3.55525	7.54413	4.97754	5.97711	6.26558	4.05206	6.71314	7.33965	4.99883	6.98165	3.34108	4.3233	4.82999	5.47951	4.77123	5.56751	6.63051	6.05753	6.52403
C1QBP	7.36647	6.89097	7.52476	8.3086	6.52698	7.04852	8.04709	8.15645	7.95704	8.10818	8.10134	7.80076	7.32695	7.51376	6.85941	8.15453	7.53752	6.14701	7.88594	7.48883	7.29767	7.84487	6.23712	6.96207	7.10481	4.96579	6.69179	6.85422	7.22272	8.6386	6.88822
PTPRC_all	7.59173	7.50768	6.38275	6.55652	6.61612	6.50505	7.67174	6.58095	5.08456	6.56013	7.27502	6.05886	6.24501	7.29848	5.71097	6.61334	7.09891	5.4224	7.06095	7.74622	6.81673	8.63579	5.40033	7.66032	4.89088	5.68344	6.32713	7.21046	5.58195	5.85559	6.15882
S100A9	4.68798	6.05389	4.56722	7.48413	4.73933	5.11667	9.13757	7.94336	4.77261	6.21158	7.43969	6.28051	4.47709	7.85878	7.42951	6.37145	7.30916	5.1477	7.19795	6.43522	6.25043	7.50029	4.0444	7.50616	5.15784	4.46516	7.44767	6.21248	5.82594	4.69881	5.8983
MAPK11	4.92515	3.4638	4.21101	4.59768	4.97857	4.42051	3.04382	3.87472	5.05313	4.26158	3.93181	4.75063	5.31439	3.85175	5.13618	4.21451	4.45043	5.02672	3.91485	3.75559	4.52004	4.15389	6.2603	4.52009	4.38841	5.56572	5.46985	4.52349	4.62403	4.56456	4.12489
GP1BB	3.52757	4.11388	5.78648	5.95557	4.6921	3.95819	1.65249	4.29636	3.47955	3.96284	2.84093	4.86619	4.80962	4.76533	4.41907	3.4947	4.31457	4.75295	3.29386	3.61929	3.90992	3.42042	5.17154	3.7816	3.99974	4.20084	3.75562	4.41603	4.71063	3.19938	2.2906
CLU	2.91341	1.76488	3.60084	1.81943	3.66115	3.43923	2.5662	3.43564	4.74897	3.64762	1.98931	2.97436	4.22228	3.36531	3.07468	3.90155	3.16316	3.54014	3.18099	4.23707	4.35023	3.24193	4.43553	4.10714	3.94516	4.59964	4.19755	3.83265	4.67287	3.33934	3.73159
MBL2	1.5064	0.875062	3.27932	2.46488	4.2159	3.80623	2.58894	3.15489	5.26645	3.31365	3.53963	1.62859	4.64724	3.01233	4.30247	3.67535	3.1707	4.20522	3.03452	2.91597	4.14242	2.56097	4.48936	3.73793	3.72302	4.71927	3.27061	4.08151	3.91944	3.67384	3.53058
FCER1G	5.75561	7.65681	4.69379	7.39439	5.95503	5.69363	7.82368	7.65816	5.82582	6.30064	7.00211	4.24008	5.2515	7.90561	5.86128	7.04423	7.3482	3.89434	6.73168	7.37643	6.39349	7.27846	4.49512	8.28575	5.50624	4.82324	5.1615	6.12149	5.73161	6.33942	5.82045
C1QA	6.20296	7.82349	5.50632	6.48665	7.4917	6.55164	7.08796	8.18756	6.29836	7.11219	6.9523	5.78714	6.71958	8.81749	6.53273	7.04051	8.66019	5.94726	6.95354	7.30717	7.8356	8.14922	5.32162	7.45983	5.6126	5.39516	5.79379	6.14154	5.53834	6.89802	6.71665
SLC2A1	3.72193	5.36547	6.33243	6.30195	4.33609	6.54501	4.33329	3.66962	5.75502	5.55443	2.1989	3.69151	4.46927	3.84087	5.39742	3.37314	4.49092	4.39362	2.72129	4.53789	5.2736	5.48618	4.43978	3.88013	4.68629	4.46698	6.56879	4.55029	5.42918	3.74352	4.55802
VCAM1	6.38231	8.73304	4.2928	6.85755	6.26099	6.05066	5.16812	6.17689	5.33663	4.33556	2.52715	7.28265	7.25272	6.53342	5.36803	5.20678	5.06178	5.73804	2.90399	5.08645	5.35999	5.99617	7.22772	4.14972	4.68791	4.41367	3.29493	5.56572	4.9921	5.37609	4.33348
IL18	4.21225	4.97658	4.31156	3.45985	5.32028	4.62736	4.68784	4.64833	5.32828	4.91657	5.5974	4.47031	5.21572	4.34252	5.07493	5.37805	4.97981	5.39903	5.30734	4.80694	5.03488	5.7397	6.08147	5.16678	5.39528	5.41729	4.6791	5.20036	4.58826	5.5122	5.34694
KLRAP1	4.23055	3.43604	4.29873	4.33566	4.37692	3.49178	2.19035	3.97251	3.34605	4.37435	2.16518	4.38962	4.68462	3.00297	4.55103	2.79034	3.49492	3.85102	3.42248	-1.69093	3.08013	4.21698	5.38723	3.8527	3.87639	2.64385	2.92717	3.47196	5.24925	4.20312	4.52911
CCL18	6.96658	2.59487	2.41111	3.3033	6.07671	6.97293	7.45502	5.73651	4.45384	3.12243	5.6022	0.769092	3.85211	6.3725	3.39077	5.18376	3.7598	5.22732	5.82179	5.64489	6.36567	4.95002	2.89443	4.4306	4.31297	4.6856	3.59411	6.51184	3.36798	4.05371	5.22025
IL1RAP	3.89679	5.51952	5.56397	7.77699	4.66007	4.89315	3.58059	5.65439	5.39594	5.36226	5.51711	4.74076	3.95602	4.5152	5.27892	4.97296	5.02837	5.13856	5.17226	4.83279	4.62162	4.26298	4.82184	4.3395	4.9834	5.60269	5.96482	4.54608	6.12379	5.76064	4.83782
NOD2	4.59304	4.06049	4.86951	4.01354	4.93495	4.13968	4.18736	3.11588	4.14648	3.56576	3.70991	3.73743	4.06744	4.04434	4.16562	2.95154	3.89362	4.897	3.50481	3.95029	6.09057	3.71349	3.61504	4.36171	4.73111	5.00086	4.26428	3.56659	3.44378	3.69484	4.43068
TGFB1	8.47744	8.22447	5.58755	8.04454	5.87343	7.65803	7.58224	7.74866	7.78559	7.69679	9.4043	5.71159	4.85906	7.53649	7.79028	7.61075	9.18159	6.50705	9.25219	8.46517	7.02743	9.94514	5.46647	8.58679	5.51853	7.03672	9.00008	7.13113	8.28714	6.50412	6.10205
NFKBIA	8.44768	9.25315	8.4375	7.5789	6.88566	6.95579	8.42872	7.87626	7.11711	7.56908	7.16595	8.59683	6.58744	8.47212	7.64298	8.26924	6.89634	5.54236	6.92218	7.52026	7.40604	8.25259	6.81655	8.63358	6.57532	6.62321	8.32789	7.19198	8.07024	7.45423	8.58521
HRAS	5.27	4.94906	5.69788	5.17488	4.08817	5.54167	5.86612	4.45251	5.4111	5.86651	5.67026	4.86202	4.58506	5.2278	5.13847	4.26945	3.62762	4.20589	5.66906	3.36243	5.8541	4.593	4.46826	4.46251	5.33884	5.08346	3.99584	4.931	4.53074	5.97897	4.51812
DEFB103B	2.66551	2.53407	2.79896	2.45249	3.656	3.79472	1.82034	3.30416	4.54025	2.79463	3.05052	3.67074	3.77694	2.55262	3.82346	3.66519	4.68325	4.36331	3.01143	3.16529	4.00929	3.32882	4.32055	3.6434	3.524	4.08999	2.08506	4.05563	4.0658	3.2814	3.04205
ADA	4.52535	5.0327	4.3541	4.53133	5.2107	5.02669	4.62212	5.27025	4.01686	5.62822	6.48552	5.10655	4.70364	5.17343	4.12265	5.15056	5.01106	4.54185	6.4888	4.59495	4.3763	5.07318	4.5174	4.46244	4.78185	5.36105	4.39223	5.53858	5.57958	5.16749	4.2114
TAGAP	5.18286	5.12373	4.74701	4.86061	5.50274	5.24978	5.08132	3.87311	4.41301	4.43673	4.39497	4.59698	4.39283	4.84305	4.52244	4.60573	4.41251	5.19401	4.45306	4.41292	4.76885	5.2976	3.47937	4.10528	4.56632	4.01389	4.49684	4.40526	3.48953	3.60621	5.18781
ICAM1	4.51182	7.29735	4.31264	5.13228	4.22155	7.47916	6.94774	8.94919	4.69595	5.67954	5.08655	4.82624	3.90064	5.59968	3.64909	6.22554	5.93917	4.86903	5.27218	6.23532	4.58459	6.39328	4.1463	4.65178	5.01369	4.863	7.18149	5.15355	4.92877	4.52069	5.27818
IFITM1	8.17951	8.08349	8.85629	7.46476	7.86187	8.38129	10.1606	6.21124	4.50098	8.2033	8.27952	8.96226	6.14773	9.20721	6.36781	8.11081	5.16238	5.78338	8.16014	7.15495	6.51479	7.88495	5.23657	6.33435	4.88048	5.82847	5.17049	6.44092	4.63129	6.48466	6.25184
RELB	3.27699	3.34948	4.25101	3.74436	3.25924	4.86068	4.84096	4.94534	3.34527	4.38098	3.82187	4.17264	4.10964	4.39273	3.99064	4.08009	2.74085	2.04251	3.98161	1.0858	3.76498	3.58452	3.39781	3.7339	4.13063	3.87956	4.43906	4.54202	4.02452	4.92033	5.10062
XCL1	3.40982	3.59766	2.52972	3.20107	3.82226	3.92915	1.93715	3.67092	4.82731	3.17691	3.6437	2.839	3.66608	2.53156	3.53978	2.57759	4.00861	4.79234	3.28112	3.12276	4.0413	3.14171	4.59699	4.00047	4.31465	3.54493	4.16325	4.04672	3.33959	2.87282	3.59632
CD160	3.4576	2.43364	3.51158	2.4541	4.05479	3.84593	2.12168	2.4008	4.2863	3.10099	3.9717	3.80215	4.5121	3.16374	3.82031	3.66651	4.37067	3.9107	3.2134	3.99865	4.7768	3.4113	4.32362	4.01562	4.6077	4.72502	3.26311	4.72926	4.22075	3.39806	3.21857
S1PR1	4.81645	4.39523	4.43725	4.33172	3.85851	4.86248	3.41045	4.70547	5.41195	4.79142	5.25901	5.35875	5.0682	4.18421	5.67722	4.50362	4.125	5.07785	4.94428	4.75657	5.32297	3.94075	5.81371	5.20269	4.45431	5.32591	4.70143	5.00963	4.54404	5.22589	4.57544
TGFBR2	8.97644	8.10236	6.90543	7.08825	7.59642	6.53604	8.95735	8.04635	5.90803	6.40412	7.67781	8.60477	6.32818	7.76771	6.90608	7.8577	7.89155	6.05528	7.47645	6.73855	6.41395	6.92084	6.48835	8.26286	4.96299	6.67478	7.63099	6.84535	6.48158	7.19999	5.71667
CD163	7.25233	8.21708	4.72544	6.84356	6.29486	6.78519	8.76069	7.61194	5.39144	5.71916	7.45419	5.58042	5.46264	8.41665	5.97932	6.88053	6.5582	5.56084	7.36648	5.62349	6.90756	8.14306	4.00351	7.55109	5.26643	4.82175	4.37124	6.48091	5.08643	5.89125	6.91623
CXCR3	2.01234	2.94287	3.24608	2.66484	4.06132	3.49949	3.67055	3.56308	3.57206	2.87039	3.3437	3.90882	3.73465	3.09368	3.07984	2.08771	3.61886	3.76069	3.17608	3.5636	4.29935	3.5643	2.82851	3.85433	3.76172	3.32502	3.88743	3.98983	3.44605	3.47157	2.81532
BLNK	4.03722	4.27851	3.97893	3.49457	4.69336	3.69574	3.64463	3.30607	3.87252	4.23571	4.13538	4.34713	4.50503	3.19479	4.74196	4.04884	4.52957	2.95356	4.59902	4.18274	3.2749	4.29546	4.42519	3.78416	4.50494	4.39001	3.11469	3.95882	3.1952	3.77714	4.05526
KLRG2	3.0895	1.83035	2.4583	2.53094	3.37977	3.58951	2.43134	3.11288	4.98313	3.44928	2.77033	2.51002	4.29536	2.83544	3.19901	4.089	2.89117	4.65664	3.82767	2.22612	4.70871	2.23447	4.30907	4.26078	4.39782	4.54939	4.1172	4.02452	3.50404	2.85938	3.16412
HLA-B	9.32535	8.74743	10.3624	9.56667	8.86186	8.49035	10.0805	9.26089	9.16844	8.02217	8.13544	10.2136	6.75339	10.5659	9.46829	10.2231	9.17949	7.10396	8.20489	10.4803	9.33206	10.9514	6.56357	10.1348	5.66115	7.65424	8.06151	8.17504	8.43231	6.80586	7.79491
CD244	2.42002	3.34918	3.11538	2.9169	3.91496	3.80931	2.95928	3.6015	3.90776	4.15685	2.96661	3.27834	3.93803	3.25373	3.88094	2.86685	3.37623	3.51851	3.28071	2.96064	4.37392	3.05438	4.19901	4.18943	2.75229	3.38961	3.41044	4.43859	4.02357	3.16184	4.01412
CXCL12	9.68411	3.32914	7.12319	8.19287	9.4374	8.84582	9.56989	7.89069	4.04421	7.7622	7.47228	10.1041	9.68792	8.69361	5.34498	8.66449	4.66826	6.26748	7.19427	6.4709	6.26891	9.25174	8.21648	8.07866	4.54802	7.61771	3.63428	8.13781	4.05684	6.72957	8.35659
KCNJ2	3.55381	3.34746	4.96984	5.71615	5.03319	7.12211	5.37997	4.65625	3.44119	4.95051	4.06241	5.39	3.85063	4.70315	4.88845	4.64438	5.4385	5.13714	3.39297	3.80482	5.05999	3.83916	4.88684	4.12246	4.85623	5.2204	4.14175	4.88528	4.90667	4.19908	3.51969
S100A8	3.66329	4.58586	4.71101	4.86008	4.68318	4.02259	6.9532	5.54404	4.85667	3.85024	4.25726	6.35262	4.87248	6.10734	3.96125	4.07445	5.29947	4.70165	4.22035	4.48627	4.42556	4.33717	4.25261	5.44793	4.60017	3.41145	6.33098	4.32976	3.55387	4.17964	3.95041
TNFSF15	2.94716	3.64714	6.59059	5.49749	4.40579	5.41423	4.01994	4.17542	4.69963	4.25267	3.65348	3.11391	4.45306	3.18097	4.55583	4.38033	4.90902	4.44739	3.32311	4.03346	3.70599	4.9474	4.98214	4.09435	4.95945	3.93722	5.16844	4.85114	4.84371	4.81632	4.04951
IL6R	4.05438	3.41131	5.96366	3.63849	3.95526	4.7276	3.32986	4.35851	4.62819	5.022	4.71334	3.35805	4.11706	5.33982	4.12325	4.00669	3.34314	4.57284	4.26995	3.24264	4.05976	4.34077	4.43044	4.41932	4.82695	4.58301	4.15797	4.94991	6.15058	4.48296	6.90224
CLEC4E	2.9269	3.18268	3.9229	3.65009	3.42369	3.52449	3.22144	4.13616	5.36816	3.02573	2.52266	4.52288	2.08	3.9293	3.15388	3.61912	4.23368	4.33373	3.2804	4.70657	3.92304	4.0516	5.17839	3.87944	4.44397	4.11995	4.42328	3.89399	3.69643	2.6424	3.97213
CD28	4.91855	4.43308	3.42464	5.52494	5.02855	4.39468	4.96366	4.53167	4.97831	5.78817	5.71923	4.1439	4.90718	4.56936	5.11917	5.10565	5.44231	4.87353	5.19504	5.34463	4.45747	5.96792	4.68519	4.9494	4.43261	4.42225	4.15165	4.99557	4.99371	5.19658	5.75641
C4A/B	5.12062	2.65324	4.79391	6.43446	4.39539	4.89539	2.63765	6.05976	10.1704	6.30246	8.03659	5.69172	5.03207	5.72319	5.23251	6.88937	4.22619	6.22212	7.70128	4.02471	4.39518	6.569	6.30842	5.54655	7.05829	5.71203	6.65359	6.145	4.43009	5.49182	9.44344
LCP2	6.32498	7.25135	5.17652	6.88093	4.81214	5.96026	7.2403	6.46385	4.47547	5.4769	6.40429	5.81773	6.03372	6.99366	6.81816	6.5082	5.13317	4.99316	5.91477	6.55025	5.77217	7.20936	5.20642	6.23311	4.81412	4.58419	4.06172	6.08532	5.14296	5.73603	6.42517
GZMK	3.86508	2.412	3.47798	3.87204	3.415	3.14411	4.95266	3.20806	5.0968	4.21094	2.79962	4.01206	3.88815	4.94006	3.88138	4.37223	4.57836	4.135	3.87189	5.21965	4.69363	4.05044	3.17618	4.46063	3.5611	3.33095	4.44182	3.90642	4.23208	2.29415	3.17012
IL12A	3.68275	2.7148	3.72588	2.64321	3.94732	3.92948	5.00663	3.21898	5.279	3.37669	4.4351	4.67354	5.14393	3.67839	4.93009	3.59939	3.90592	4.5272	4.65246	3.93678	3.3831	3.25164	4.47696	4.17543	4.03855	3.44252	4.04241	4.41825	3.69124	5.07383	4.39458
TYK2	7.24821	6.9415	7.13124	6.50476	6.48002	6.47759	4.78836	8.04345	5.57755	7.05388	5.44389	6.89574	5.50426	6.82353	4.4081	6.88533	4.44312	4.23751	5.17483	4.69682	6.15942	5.77273	4.84051	4.1289	4.39832	5.44065	4.05428	5.37134	6.1662	7.27025	7.68758
FCGR1A/B	1.98813	3.53473	3.87059	3.65174	4.03768	3.89467	3.482	4.0359	4.56665	3.36024	2.72545	3.70554	3.90111	2.30864	3.50125	3.95884	3.63828	4.38529	2.88107	2.90372	3.83278	3.88325	3.33593	3.49679	4.74478	3.28637	3.93786	4.36817	3.69892	2.94894	3.45537
KLRB1	1.61201	4.21455	3.29008	3.29394	4.31903	3.51242	3.19305	3.5487	3.82756	5.18933	4.03046	2.99357	4.20912	3.46789	3.63946	4.06293	4.77825	2.58524	4.06163	5.12622	4.53364	2.9544	4.01701	4.92073	2.42392	3.78406	3.99718	3.90407	4.12705	3.55154	2.56941
CD79B	3.26696	3.08956	4.30465	2.77339	4.47229	3.87849	2.32235	3.57173	4.01992	4.09281	3.80965	4.94514	5.1983	3.63052	3.83464	4.38604	4.39438	4.72662	3.37847	4.4975	4.5129	3.63001	5.10551	4.55405	5.10884	4.80096	4.40374	4.70416	4.4589	4.05646	4.3715
SH2D1A	3.69993	1.73207	2.81337	0.41241	3.75066	2.33561	2.3446	3.03567	2.89354	3.58837	2.68944	1.43384	2.02273	2.8891	-1.85982	3.7866	3.33588	4.05456	2.99982	4.69473	3.67773	2.71215	3.42273	3.47507	2.94157	3.46996	3.06008	3.48625	3.43336	2.03595	2.16248
TLR8	3.5224	4.15391	3.41028	4.30021	4.43044	4.41174	3.77961	4.3066	4.19157	3.89915	5.00001	4.1055	4.17696	4.5015	4.20074	4.23865	3.57227	3.61755	4.12338	3.22185	4.4789	4.6078	4.22989	4.05994	4.33235	4.82847	3.76639	3.98889	3.33875	4.32804	3.45681
IL7	2.44536	2.56817	3.38544	2.66657	2.78674	3.86996	4.39862	3.23442	3.87072	3.28058	4.95767	2.84588	4.01373	3.39436	4.24588	2.80463	3.35591	3.66069	4.53728	2.98294	3.61788	2.83479	3.11417	3.42533	3.79462	3.43006	3.11213	3.83766	4.07232	3.62611	2.00461
CD274	4.09408	2.66733	3.82202	2.37984	1.36605	2.75232	4.56213	4.08387	3.54557	3.40658	2.91683	2.69913	3.16698	3.79963	2.24781	3.3039	3.39414	3.39314	4.00118	4.02048	4.39489	4.33248	3.09375	3.8904	4.4647	2.96351	3.45697	3.97193	4.15033	3.41426	3.75147
FCGR3A/B	6.19943	9.37971	5.72546	9.16632	6.35524	8.32007	10.0331	8.72291	6.23973	7.26882	7.31244	6.04108	6.11564	8.27374	6.21881	7.97673	6.84666	6.27964	7.20789	6.54376	8.5397	9.71014	3.57364	7.88447	5.21622	5.90296	7.40053	7.28131	5.20753	7.34428	6.87476
LILRA4	2.66898	1.14856	1.75322	2.16671	1.34574	3.73356	1.43031	3.84822	4.93974	2.83741	3.20421	2.45283	3.75306	3.16548	4.48225	4.11843	3.41081	2.0353	2.76089	3.86964	3.86939	3.63439	4.30067	3.65031	4.25201	4.28265	3.89301	4.15947	3.87625	3.7575	3.73996
LGALS3	9.1893	8.85131	8.9784	7.86989	7.14227	9.4683	10.0026	7.53081	6.92162	8.75825	9.33729	7.82283	5.30037	9.16038	6.39428	8.95673	5.82796	7.35293	9.18317	8.09701	7.35566	8.75414	5.02504	7.22328	4.91876	5.42495	7.47567	7.2419	8.11067	8.09468	7.36339
DEFB4A	3.58684	1.9673	3.31815	3.85559	3.38959	3.88939	2.01735	3.25958	4.56387	3.16558	3.60584	3.95181	4.72989	2.6505	4.36699	3.56192	4.49525	4.71303	3.3006	3.36087	4.84862	3.56139	3.86165	3.89987	4.43562	4.4169	3.75088	4.15318	3.68814	3.22634	3.11732
RUNX1	6.6017	7.58825	5.62282	5.32877	4.40369	5.82469	5.8233	6.91978	4.98532	5.42535	5.30082	4.52457	3.85297	6.20936	5.43149	6.03642	6.02817	4.78214	5.53566	6.57065	6.23614	5.93878	4.0437	5.04186	4.23173	4.3904	5.41091	4.49284	5.42667	6.26554	5.46205
BID	3.28409	2.35022	3.014	2.49136	4.20726	3.77935	2.79415	3.25329	4.3045	3.77952	3.4491	3.5524	4.3478	3.22776	3.93519	3.21696	4.25914	3.84083	2.85276	3.54675	4.33893	3.99498	5.57734	3.72032	4.44755	3.60133	3.74427	3.80253	3.96964	3.47892	3.43174
DEFB1	3.2873	2.22515	3.54141	1.86446	4.04578	3.71701	2.00191	3.32351	4.9591	3.65173	3.43139	3.38697	4.5756	2.54836	2.59228	3.68919	3.9777	5.15904	2.55889	2.61456	4.22216	3.48817	4.77423	3.51329	4.67803	4.94688	4.22888	4.14133	4.27315	3.70337	3.68444
LTB4R2	5.34662	4.19479	5.85509	5.58264	4.84566	3.67531	3.32336	6.3353	4.59444	5.13897	3.35756	5.0348	4.82464	4.43314	3.69524	5.25648	4.77063	3.87968	2.9215	5.88634	3.81745	4.61389	4.93389	4.53383	5.32179	4.90304	4.23122	4.64824	5.56866	4.36726	6.09451
CTSC	8.42179	8.29958	5.43384	6.68747	6.90783	8.26421	9.57654	8.8226	5.62179	7.44969	8.19397	6.61165	6.6557	9.0586	5.57165	8.17724	7.37218	5.06977	8.02101	6.95869	7.72504	8.88158	5.05626	7.69672	6.49342	5.04605	5.10476	6.92907	5.02603	6.80364	6.63107
CXCR2	2.88664	3.20439	3.7878	3.1208	4.34669	3.90426	2.30154	4.54293	4.57169	3.9604	4.08718	4.98608	4.96487	3.41431	4.20052	3.9673	5.10654	5.01997	3.80142	3.14636	4.51869	3.5607	4.95281	4.33559	3.6577	4.24277	4.50715	4.38663	3.92489	3.74157	4.41016
TNFRSF11A	3.59562	6.08306	4.12776	6.21917	2.85073	5.5722	4.54834	4.16164	3.77492	5.05803	5.82128	2.71962	3.01073	4.14018	4.16001	4.35417	3.05716	2.78732	5.66816	3.49609	4.48283	5.59962	3.19079	4.71464	4.25568	4.66219	3.92218	3.99664	4.20263	5.48915	4.23328
JAK3	5.18871	4.53948	3.97482	6.819	3.74671	5.03315	4.73329	4.98173	5.49723	4.2518	4.19856	4.05034	4.35259	5.15237	3.89824	4.86846	4.78513	4.24747	3.88468	5.23701	4.5429	5.27634	4.49831	5.04781	4.08797	4.02323	4.14754	5.31517	4.2263	4.7404	4.33338
CCL13	7.32025	3.27601	3.5363	3.73288	5.25349	4.54577	9.87622	5.3158	4.45787	4.4662	6.08202	3.56217	4.51933	6.60892	4.50854	5.19053	7.82796	5.11995	5.81285	6.47832	4.51526	6.41907	4.61084	5.14728	4.70835	3.71203	3.78287	4.90008	4.89725	4.81661	4.75886
TRAF3	5.29965	6.19569	5.83557	4.72886	5.39751	4.86111	5.25512	5.47521	4.96242	4.90505	4.0328	6.76448	5.39811	4.72488	4.24043	4.43624	4.99497	5.05758	4.38994	5.44401	4.91672	5.24572	6.0107	4.71866	5.14006	5.58289	5.81157	4.9363	6.26118	5.24034	3.81662
PDCD1LG2	4.72024	4.96574	5.65791	2.81479	4.71879	3.91259	7.73046	6.15348	-1.87747	5.53294	7.2137	4.45878	3.82386	5.59445	3.95483	5.01996	4.50502	4.1965	7.03556	4.31616	5.49535	5.53762	3.55792	3.72461	4.36015	4.63202	2.5027	4.45351	3.63391	4.87983	3.27449
RAG1	2.90712	2.80368	3.1298	3.35542	3.10075	4.03057	1.82281	3.06302	3.58254	3.57011	2.63162	2.98648	4.62581	3.16353	3.03773	3.36602	1.98607	2.55096	1.71342	2.62227	3.75445	3.82655	4.16498	3.28009	4.0868	3.8733	4.21066	4.63921	3.70916	3.27017	3.22082
NFATC3	6.04465	6.23799	7.37465	7.60169	6.09184	5.85184	5.37922	5.80951	5.91134	6.77656	6.26272	6.65114	6.26595	6.348	6.2247	6.47095	5.02821	6.30079	6.00597	5.43978	5.41371	6.65897	5.88067	5.50637	5.14123	4.13817	4.70526	6.25729	7.07932	7.27279	7.9173
TNFRSF10C	3.68514	3.55744	4.07403	2.96611	4.58191	3.4613	3.23978	4.46225	3.46097	4.78387	4.07247	5.26238	4.34201	4.0779	3.13191	3.71279	4.30438	3.4099	4.02358	3.44739	3.85149	4.34002	3.05586	4.09553	3.83295	4.57384	3.54613	4.07019	4.18428	2.40047	3.48191
IL21R	3.10875	4.21237	3.14895	3.61848	3.86266	3.86377	3.4002	3.39063	3.04542	2.70903	3.26161	2.75929	3.82472	3.16094	3.78267	3.68226	4.37581	4.18944	3.42391	3.36897	4.57988	4.24093	4.01708	3.62957	4.34727	2.91366	3.91472	3.72218	3.10485	3.90156	3.24843
IL22	2.63437	2.69365	1.86503	3.3052	4.33728	3.77645	2.44326	3.57376	4.33103	2.41109	3.39484	2.16106	4.17006	3.00057	4.27905	3.43997	3.83216	3.73897	1.19882	2.59576	4.73137	3.32476	5.11138	3.95471	4.95486	5.01795	3.78208	4.16354	3.88004	3.2794	3.78396
KIR_Activating_Subgroup_2	1.93931	2.67316	2.31754	3.08212	3.5907	3.43355	2.41122	2.78794	4.63801	1.5706	2.99431	3.65623	4.03221	2.81772	3.61881	2.62315	3.221	4.52031	3.38468	3.10643	4.25611	3.40265	3.9084	3.27976	3.6738	4.74226	4.91429	3.79626	4.08281	3.16168	-0.858974
IL12RB1	3.13854	3.59274	3.43608	3.41189	5.13957	4.16473	3.63022	4.28267	4.25213	3.38888	3.63469	4.18532	4.35141	3.84438	4.83322	3.73916	4.66495	4.83371	4.19222	4.71015	4.4015	3.56648	5.07471	3.79162	5.23488	4.62769	5.1331	4.80684	4.15848	3.53241	4.12488
SMAD5	6.16226	7.2206	7.53583	7.23142	6.70834	6.40789	6.20438	6.03594	5.46165	8.03045	6.66859	7.3551	6.61946	6.98754	6.04738	6.47352	4.06653	5.38266	6.53109	5.74792	5.25139	6.25697	5.83688	4.77066	5.51538	5.45377	4.46072	5.98873	6.66357	6.04616	6.82143
CD48	4.28552	3.86717	3.88995	5.03446	3.68428	4.75077	4.68657	4.70943	5.35325	4.70617	4.76565	4.42759	5.68208	5.17875	4.34774	4.40502	4.34701	3.41946	4.3204	5.39175	5.32381	5.31173	3.99343	4.72497	4.48234	3.66831	4.2807	4.91912	3.81905	4.51555	2.70906
CD19	4.04471	3.00786	3.47413	3.28712	4.03081	3.70419	2.03896	3.79928	4.57694	3.46294	3.65507	4.36743	4.98958	3.52692	4.43803	3.04294	4.79425	4.84115	3.15151	4.0984	3.71542	3.32555	4.46413	3.96673	3.17739	3.27513	3.95252	3.74745	3.49775	3.70207	3.75583
LTA	3.31033	2.17726	2.92924	4.03386	2.20145	4.15345	3.55958	3.82886	3.01588	3.74594	3.89575	2.95898	3.68582	3.42945	4.08924	3.48969	4.35961	3.80055	3.60742	4.70172	4.31354	3.56523	4.52171	4.58497	3.32164	3.89609	4.31342	4.64244	4.21285	4.20047	4.16951
TRAF2	5.11856	5.58052	6.52028	5.86225	5.16745	5.6822	5.3676	5.61543	6.04308	6.45462	5.10824	5.58865	5.93263	5.45079	5.83073	5.80667	5.38002	5.03462	5.13413	5.30251	5.33722	4.79583	5.3739	3.05739	4.9676	6.14722	5.64462	5.81996	5.79046	6.37369	6.86422
FCGR2A/C	6.83244	9.20997	6.99724	8.85801	6.70822	7.83917	9.49923	8.67617	5.23793	7.58254	8.15904	4.83976	5.2229	8.88328	5.05416	7.98155	7.5248	6.00131	8.02443	8.15978	6.05672	9.27505	3.47509	4.99454	5.37861	4.42162	4.89302	7.15814	5.8995	7.04548	7.48205
CD96	4.29751	4.34043	3.37757	3.08942	4.25993	4.03744	3.91038	3.36501	5.57316	5.074	3.83705	4.32468	5.30607	4.20693	3.59328	4.2959	3.93704	4.30944	3.9081	4.37235	3.87922	4.29158	5.19991	3.21981	4.65041	3.68744	2.88045	4.09878	3.98537	3.28535	3.32057
GZMA	4.73768	5.13223	4.56869	3.89123	4.87434	5.28657	5.78281	4.83055	4.70838	5.16751	4.63973	4.881	5.65409	5.4978	4.99855	4.9109	4.83312	4.54869	4.80936	6.22912	5.5814	5.738	4.74424	5.42643	5.11487	5.21843	4.79697	5.49697	5.83644	4.86476	4.15612
TFRC	6.76507	9.01093	7.65108	6.32436	4.19369	7.33638	6.05086	6.69018	8.21102	6.48426	4.58157	6.16039	5.71759	5.94628	5.55669	6.33265	5.49094	5.77707	4.22419	5.79869	5.65586	7.46495	4.24431	5.1019	3.82584	3.84529	5.36351	5.26351	5.52588	6.93125	9.10913
CD44	10.2476	8.95088	7.61638	8.33859	6.82634	10.2964	10.3366	9.13484	7.71451	7.5666	10.395	7.54294	6.20182	8.91381	11.355	10.1109	12.2117	7.44644	10.2867	10.6552	9.53812	8.07779	6.16925	11.337	8.90035	8.9192	10.4769	8.80414	9.05043	6.85851	7.54495
MASP2	2.65031	2.35481	3.55892	2.49797	4.48686	3.49616	1.85707	2.79822	2.16648	2.92046	3.46125	3.21836	3.15202	2.30989	2.95453	3.40081	4.38242	3.82845	2.86507	3.36172	3.8196	2.69753	3.85612	3.38263	4.1818	3.85068	3.74887	3.50621	3.56715	2.98045	2.07027
MASP1	4.04963	3.1368	5.58567	3.41277	4.48199	4.58722	3.43219	4.29262	5.28991	5.20801	5.26658	4.17248	4.86007	3.82564	5.12166	3.96406	4.38642	4.25005	5.05151	4.50624	4.75836	3.82406	5.0487	4.40082	4.91472	4.41048	4.38306	4.74931	4.33222	4.22383	3.85015
ILF3	8.68706	8.75827	8.74602	9.41832	7.85926	8.34021	8.54865	9.62184	7.39745	10.2607	8.00612	8.88708	8.24738	8.81578	7.24049	8.677	6.80617	7.13207	7.8054	7.5871	7.54824	8.28734	7.79467	6.69896	6.78263	6.71868	7.03628	7.11745	8.52844	9.06231	9.38817
ZBTB16	4.53557	2.81823	7.87912	5.00549	6.06767	4.13567	1.89906	3.30974	5.11201	6.32888	7.27014	6.57436	4.08113	7.42611	4.96235	3.83575	3.65167	3.10441	7.37533	3.54582	3.4358	4.07444	6.18825	5.0001	3.30658	4.75239	3.93698	4.51929	3.49529	6.02909	9.56114
PTPN6	5.68001	6.11034	4.96663	5.80361	5.00102	5.26917	6.10084	5.50562	4.70687	5.5875	6.42279	5.29673	5.18178	5.98243	4.56285	5.16619	4.72911	4.17031	6.35015	4.90967	4.87299	5.68932	4.6376	5.61838	5.22189	4.98572	4.00202	5.41378	4.14159	5.76704	5.19532
C14orf166	8.57713	8.94435	9.57874	8.73859	7.49624	8.29151	9.08618	8.82138	6.37163	9.22462	8.01907	8.59021	8.29872	8.45559	6.70965	8.70125	6.61191	7.69128	7.78153	8.45608	7.864	8.67834	7.1216	6.89181	8.27352	7.44687	6.22121	6.60526	7.56686	8.3582	8.44726
C1QB	6.75774	9.31742	6.15732	7.78206	8.51701	7.69207	8.82558	9.07948	6.28277	7.12725	7.63272	5.86048	6.74674	10.3655	6.12018	8.94571	9.56747	6.60985	7.63946	8.41849	8.42346	9.59442	4.55926	7.91375	6.05335	5.98995	6.06175	7.20626	4.994	6.76174	7.671
CD99	12.2524	11.6494	10.229	11.5972	7.67334	10.4369	8.49824	11.3999	10.2082	8.80818	11.1929	9.77293	6.75669	10.5402	10.5678	9.56289	11.1813	8.29226	11.1017	11.9949	9.53697	12.5758	7.81448	11.662	8.6514	11.2987	9.46116	10.3979	9.87713	8.08697	9.04237
ICOS	3.6296	3.33789	3.6324	3.51805	4.76327	3.66922	3.26197	3.52259	4.50136	3.43527	3.82223	3.47612	4.07561	3.31126	4.74156	3.11975	4.83828	3.87546	3.88713	4.35973	3.76306	4.15218	4.00694	2.85172	4.1907	3.9174	4.0072	4.17659	3.91486	3.29219	3.63223
C5	3.73027	4.2126	4.21344	4.99135	4.74858	4.5955	3.77247	4.73959	5.44697	5.79294	5.12352	4.07386	4.27165	4.47042	4.75864	4.92789	3.06534	3.66316	5.17736	3.9786	4.04229	4.95891	5.13067	4.42574	4.71764	5.16567	4.19727	5.25242	7.06677	5.45377	6.00296
MCL1	9.58187	9.79142	10.022	8.8703	7.73971	8.79702	9.7187	8.65787	7.23148	8.37775	7.95612	8.71055	6.41305	9.46044	7.12299	8.5059	8.17987	6.45737	7.80819	9.50001	7.06695	9.10977	6.70789	6.26288	5.44342	7.42785	7.03978	7.98155	8.04489	8.38634	8.87918
TLR9	3.43556	2.67586	3.8852	2.24471	4.60225	3.57943	2.30415	3.61996	5.5522	3.81128	3.64122	3.96418	4.54414	3.6338	3.87885	3.03676	4.13413	3.95291	3.93544	3.14541	4.22722	3.88266	4.28833	3.48779	3.84039	3.58601	4.25557	4.16374	4.11151	3.56255	4.33643
LILRA6	3.94101	3.10272	3.11592	3.97033	2.80026	3.95163	4.50533	3.52393	4.41482	3.45113	4.40182	2.8192	3.79899	3.12839	3.15336	2.53311	2.42619	3.43041	4.34356	2.69868	4.3083	4.53846	3.03495	3.70351	3.84669	3.45217	4.28366	4.14388	3.86832	4.46	4.12368
MAP4K1	5.13135	4.061	4.02177	4.61028	4.97446	4.30541	4.21768	4.10296	5.58108	4.20976	3.77305	4.56242	4.26411	4.33794	4.22004	4.03971	4.55778	4.56271	3.72862	4.72133	4.71211	3.89023	4.91694	4.00276	4.84843	4.78261	3.43352	4.61185	5.39365	4.44537	4.21916
PSMD7	8.68241	8.13853	9.34975	8.8888	6.19736	7.45562	7.80812	7.74202	8.60954	8.02232	8.53829	7.99657	7.00191	7.60502	7.60323	8.97064	8.45567	7.76505	8.3024	8.43904	7.93882	9.02911	6.80787	8.65576	8.9669	9.10064	7.51332	7.72463	8.87828	7.96731	8.45528
TGFBI	11.8635	13.2417	9.24291	11.4423	7.41653	11.1007	8.99735	9.17244	9.10362	7.89959	7.73427	8.45765	6.15389	9.27726	9.39105	8.76233	10.6164	5.7923	7.73145	8.84824	6.51798	10.775	5.87371	9.1061	6.45676	8.36786	8.54862	8.87775	9.14083	7.56393	7.33087
MS4A1	2.95202	3.30196	2.65723	3.3489	2.75933	3.98925	1.71428	3.14072	2.97111	3.64804	3.40215	3.44284	4.31712	3.25254	3.61046	3.80676	3.58862	3.75678	3.29599	3.2039	3.39832	3.41709	3.72631	3.8335	3.1309	4.66128	4.11714	3.95327	3.81685	3.88625	2.6396
CEACAM6	1.53717	3.10427	2.51602	3.27264	3.43137	3.95364	1.13546	1.84932	3.54212	3.12266	3.07667	4.178	4.32531	3.10261	3.76363	3.11967	3.78584	3.66001	3.06177	2.94305	3.62732	2.94464	3.82497	3.58575	3.62416	4.48522	4.28555	4.34774	3.20424	2.7289	3.63209
IL16	4.85141	4.94631	4.03828	4.1317	4.4274	4.73595	4.73277	5.1986	4.44611	3.53669	4.65445	4.14971	4.70135	5.75015	4.29096	5.53363	4.91898	5.27181	4.54936	5.22389	4.39055	5.82412	5.5774	5.78352	5.5138	5.18818	6.66188	5.78042	5.49633	4.77132	4.8358
TRAF6	5.59118	6.06243	6.85389	5.34097	4.84701	5.72228	5.07182	5.46427	5.29962	5.20351	5.97502	5.79578	5.03078	5.58278	5.80082	6.8739	5.8928	6.34335	5.98567	5.75103	4.82174	5.5004	5.31277	5.06793	5.09674	4.6412	4.90357	6.38373	6.00955	5.50668	5.91739
MIF	7.91621	7.22414	7.77724	7.7397	6.72298	8.37146	6.98538	9.75723	5.67192	6.68869	5.29486	6.88013	6.16201	7.6799	5.35565	6.71391	7.32366	5.72042	5.21962	7.18211	7.56703	7.73603	5.88705	6.65693	7.02174	5.35455	7.43948	6.17	7.30706	7.32834	6.3271
SOCS1	3.98151	5.07041	4.36403	5.58128	4.17865	4.14903	4.16559	4.99534	4.35561	4.92029	2.35492	4.75662	5.13992	5.53844	4.09436	5.49047	3.31234	4.43494	2.6802	4.80121	6.43456	3.42783	3.99577	3.66426	4.84844	4.64433	4.76873	4.62989	6.29658	4.79225	6.11347
KIR3DL1	2.64379	1.82101	2.86911	3.41736	4.48049	3.51431	2.42049	3.18969	3.6128	3.5046	2.74559	2.78774	4.53818	2.42996	4.19927	3.03463	3.1848	3.60431	3.50633	3.35598	4.22324	3.04547	3.89344	2.9353	4.00897	4.05532	3.94547	4.20638	4.01917	3.38296	3.74007
IL23A	1.51609	1.58653	2.58411	3.0398	4.8475	4.63217	2.10695	3.43508	4.53213	4.15785	3.61322	3.79042	4.68313	3.16639	4.93547	3.5086	4.58182	4.11081	3.89595	3.87147	4.78331	3.63466	5.40241	4.25544	4.6306	4.45157	4.66656	4.33036	4.11224	4.18879	4.3588
CCR7	4.16176	3.03618	3.99788	2.69657	4.61995	3.46627	2.26031	2.97866	3.58755	3.30981	2.379	3.92924	4.14577	3.6417	4.15157	2.75471	4.25229	3.48559	3.03626	4.90408	3.53935	2.69893	4.49114	3.63454	3.72185	4.08289	2.97501	3.84134	3.38059	2.13681	3.06278
TLR1	5.09922	6.90074	7.13183	7.13578	4.94609	5.85313	6.53004	6.9422	4.44409	6.72312	6.60128	4.88161	5.37558	6.55279	5.43301	6.79475	5.79286	5.5632	6.29268	6.04829	5.12744	7.05755	4.21092	4.52224	4.72954	4.61846	4.73531	6.09899	6.1322	5.86721	6.4783
IL18R1	4.74427	7.46855	4.93877	5.1527	5.13406	4.90621	6.69186	4.08231	4.38633	4.4045	3.18057	4.35616	5.20092	5.76522	4.94492	4.62076	4.85589	4.95417	3.89439	4.61667	4.14336	5.13824	5.91887	4.87689	4.1346	4.25808	4.73187	4.74514	3.75772	4.56131	3.3741
RAF1	7.35263	7.4846	7.66524	7.44732	6.54166	6.90079	6.87752	7.41699	5.65709	8.34007	6.39786	7.0934	6.27047	6.76037	5.02114	6.92142	5.56111	5.52373	6.21324	6.38012	5.35142	6.88689	6.06758	5.71193	4.09624	6.41986	5.97518	6.17941	6.50596	7.43987	7.68274
IL15	4.62579	5.43819	5.31276	3.43122	5.17158	4.07354	3.83821	4.10343	3.49975	3.79258	4.28304	4.29643	3.87617	3.38724	5.22936	3.88809	5.52237	5.01764	4.73621	5.2042	4.93966	3.89285	4.00239	3.75409	4.13449	5.25447	3.94678	4.95586	5.33415	4.12819	3.11222
IKZF2	4.34604	4.15825	6.40309	4.81356	3.95682	4.3704	4.38056	4.3868	4.1547	4.87431	3.4759	3.96118	5.02564	4.45396	4.34883	3.69476	4.04428	4.58181	3.53616	3.79937	4.25417	4.16038	5.17992	4.4225	4.2619	4.01779	3.87623	4.63352	5.40929	5.18081	6.16318
CD4	5.67236	6.68341	4.3679	5.42743	5.67162	5.60068	6.47721	5.98243	4.97954	6.13855	6.32608	4.62979	4.42094	6.47668	3.7776	5.70771	5.95691	5.15779	6.19743	5.63031	5.6954	6.60669	3.36653	4.99639	5.21901	4.39671	3.66245	5.0593	4.1269	4.94707	5.34655
IRAK3	5.40365	5.37735	3.21651	5.49695	3.22307	4.02507	4.43447	3.6591	4.35861	4.32505	6.26936	4.31963	3.26091	4.09625	4.55292	3.3601	5.30618	4.92569	6.37375	4.63336	3.80325	3.9584	4.40939	5.06375	4.2059	5.04739	3.64145	4.4265	6.13183	4.36552	3.06019
NFIL3	5.95621	7.89294	8.11293	5.83172	4.48059	6.73105	7.11763	6.70643	6.38944	5.68205	4.4824	5.6008	5.94568	6.15923	6.02891	6.72774	5.19179	5.98451	4.42663	4.35542	5.88795	6.6075	5.29299	5.08987	5.81663	4.86882	5.7788	5.94531	5.82266	6.83074	8.79121
CIITA	3.73378	2.52954	2.9706	2.66495	2.31622	2.12078	3.36927	3.11795	2.84407	2.53089	2.33022	2.73253	2.87775	3.70063	-1.66112	2.86392	-1.73624	1.87133	0.295072	-1.7173	2.4246	3.42841	4.28154	4.43273	2.53417	2.59601	1.01615	3.64013	2.32338	2.93513	2.2348
CCRL1	4.11001	5.95664	3.34866	3.37762	5.07991	6.05672	5.96836	5.89796	4.07571	5.13238	7.55744	4.42282	2.7902	5.8177	5.30444	6.16502	3.29853	5.51095	7.31768	3.9929	3.28886	3.34752	3.89726	4.30235	4.77874	4.31911	3.60132	5.20286	5.69481	4.98151	7.31217
PPARG	4.42288	2.53475	2.4348	3.49226	5.8287	3.94156	4.24229	3.52582	6.96164	5.41324	3.47061	7.84533	8.51426	4.11458	4.98788	4.215	4.45293	4.4439	3.83219	3.31167	3.30284	5.19429	8.65353	5.51998	5.23527	6.86839	4.22786	4.26674	4.16091	5.23215	8.4519
TLR2	4.19472	6.2032	4.58328	5.21953	4.86993	6.09521	5.2078	5.50157	6.05534	5.28054	5.23349	4.70974	4.95062	4.72338	5.74168	4.15247	6.15617	4.52335	5.69927	4.999	4.77654	5.4935	4.15738	4.55776	3.84585	4.89456	5.25619	4.57996	5.88251	5.69258	5.02246
CD2	3.58518	2.83862	2.65962	2.23045	3.08434	3.68394	3.77321	3.09627	4.97087	3.36319	3.14866	3.40248	3.45638	3.68599	3.24824	3.02507	3.18167	3.62617	2.87974	4.32063	3.10779	2.93885	3.87115	3.10284	1.97524	3.28675	3.75434	2.86996	2.99614	3.8589	2.42276
IKBKAP	6.23372	6.49943	6.43813	6.8913	4.49197	5.72816	6.10768	6.95824	5.52166	6.53883	5.16592	6.11589	5.64829	5.43897	5.81315	6.33691	5.81614	5.28943	4.75662	6.38908	4.57314	5.99238	5.86898	5.88239	4.57174	6.82066	5.22263	4.63812	6.99993	6.34343	6.1245
SLAMF6	3.58963	3.30899	3.85545	2.72328	3.85638	3.72703	2.61127	2.79461	4.96436	3.41797	3.83412	3.82689	3.66436	3.29384	3.74495	3.39635	3.81792	3.65113	3.45976	4.22067	4.07078	3.40962	3.60231	3.61678	4.18864	3.85358	3.53538	3.51448	3.29357	3.47467	3.70122
TNFRSF8	2.39243	1.73627	3.3316	3.84461	4.0739	4.01719	2.32199	5.04355	3.55323	3.81706	3.41205	3.33149	4.48797	4.66975	3.46458	5.23861	3.15213	4.33521	3.10421	2.26594	4.14165	2.94365	3.66034	3.31999	5.91988	3.90531	4.02298	4.46604	5.85275	3.20893	3.7759
STAT1	5.5525	5.87435	5.96209	6.53458	6.19339	6.26359	8.01426	5.88337	5.23378	6.94662	5.49766	6.6188	5.01264	6.49672	5.42684	6.45285	5.00538	4.48153	5.38066	6.86644	5.94643	6.914	4.7054	4.18699	3.60416	5.02723	5.27924	4.87902	6.43196	5.83721	6.27707
CRADD	4.98728	4.70627	5.49506	4.43264	4.02534	4.73575	4.16187	4.86992	3.74251	4.76111	6.2687	4.17579	4.37711	4.51409	5.7419	4.29973	5.43895	5.38256	5.71258	4.0071	4.58619	4.39195	4.89191	5.0862	4.69112	5.51236	5.51554	5.24363	6.85244	4.75466	3.77968
HLA-C	7.11705	7.05389	8.3438	8.52306	7.38026	7.08434	7.64557	8.36772	8.57658	7.42229	7.31205	7.49901	6.39013	9.16762	7.85104	8.94389	8.38327	6.39537	7.26279	8.36061	8.974	8.76873	6.49344	8.71434	6.38157	6.85081	7.27607	6.88652	7.91304	6.51248	6.90881
GNLY	3.64461	7.31352	3.37544	1.25805	4.66493	3.05579	2.82508	2.00557	4.22468	2.90686	2.62478	4.55072	4.62069	4.17185	2.89394	2.35676	4.33687	4.46194	3.6947	4.15711	4.68417	2.94659	2.99456	3.22113	4.08183	1.58375	3.42086	3.32337	4.61342	3.29261	0.681241
CCL5	4.82793	4.21858	4.66718	4.68341	4.68336	5.1053	5.92182	4.05357	2.94684	4.51705	3.81758	5.13208	4.30548	5.61941	3.96236	4.73079	5.70866	4.06558	3.79909	6.92377	5.50812	4.77332	4.11967	5.63451	3.49927	4.37366	5.48029	3.78551	4.50635	4.18173	4.30623
ITGAE	4.87253	5.16808	6.24532	7.59043	5.36241	5.87247	4.7451	6.19895	5.92884	6.91537	5.27481	5.42246	6.24892	5.84007	6.22583	6.17858	4.95469	5.1706	4.86101	5.05577	5.54443	5.21795	5.80451	4.43083	5.24118	5.61181	4.51608	5.2811	6.44141	6.9632	6.12358
FCGRT	9.17122	8.68398	6.76446	8.76116	9.82753	6.96379	8.76111	9.45544	6.55943	9.06268	8.9544	9.90229	8.90259	10.4502	7.24652	9.26386	9.00404	6.82076	8.79209	9.17838	7.17855	9.25304	8.3502	7.77238	5.9378	7.88388	6.91095	7.76106	6.58657	7.85336	8.91364
IL10	3.86594	4.96343	3.23131	2.84984	4.51217	4.30658	4.05421	3.55402	4.52457	4.22153	4.46581	3.78046	4.74329	3.96726	5.14431	4.10063	4.36164	3.57074	3.86709	3.56762	4.01817	3.94361	3.46445	3.15965	3.31212	4.743	4.44002	3.26648	3.53561	4.31506	4.4057
CD59	9.98442	9.52976	9.43856	9.06288	8.41984	10.915	10.3357	8.27587	6.89421	9.28309	10.8257	9.2625	7.03922	9.49008	8.46997	9.50978	10.7265	6.90621	10.6624	10.3466	7.11203	9.77639	7.35182	10.8366	6.48114	8.16155	9.5799	9.01092	8.19229	8.3817	7.73226
CCBP2	3.60779	1.58811	3.25047	2.86759	4.06	3.23417	2.66221	2.64605	4.53324	2.45338	3.6174	3.35891	3.74398	5.6342	3.63542	4.38468	3.61995	3.53746	3.65464	3.37931	4.1552	2.82604	4.69091	3.54228	4.10868	4.09765	4.56429	4.24845	3.45375	2.88793	2.82165
STAT2	8.63594	8.42105	8.07428	8.68644	7.30093	7.37132	7.79797	7.35826	6.24585	8.20412	7.42407	8.39441	6.63094	7.78317	6.05911	6.98956	5.16922	4.9128	7.22763	6.3747	6.55004	7.31365	6.81329	7.8064	7.09042	7.77943	6.47101	6.55235	7.4653	7.37118	7.81102
CD7	2.70016	3.81764	3.5059	3.10825	4.53554	3.22321	3.81247	3.37746	3.92523	4.00961	3.18668	2.39274	3.09556	3.31477	3.55635	2.8962	3.1396	2.7512	3.34743	4.02962	4.50623	3.41588	3.32751	3.81515	3.40215	4.14533	4.60594	3.20308	4.09139	3.8979	3.20981
IFNAR1	3.62327	5.18611	5.26444	3.49581	5.1925	4.70101	4.42078	5.82444	4.86981	4.82866	5.01827	4.83606	4.01133	5.04876	4.32237	4.63974	6.29079	4.43726	5.10406	5.93401	4.08335	4.51132	4.62402	3.46699	4.54643	3.8857	4.11841	4.80646	5.16706	4.81495	5.76236
ITGB1	9.54426	10.201	10.3201	8.98937	7.83681	9.30154	8.89861	9.05657	7.7171	9.77057	9.36321	9.40745	7.18286	8.72785	7.87078	8.2587	8.71611	7.39202	9.25871	8.66534	8.20408	10.7654	6.5623	7.57675	5.82541	7.2302	7.56566	7.96701	7.89807	8.69151	8.77329
SIGIRR	4.52007	3.50041	4.3296	4.00727	4.24156	4.00855	3.38484	4.0455	4.72431	4.84226	4.80326	3.48473	4.4666	3.75184	4.71533	4.25774	3.78945	3.85039	4.57221	3.7401	4.52565	3.82957	4.5917	4.60265	4.00858	4.76122	3.67112	4.48017	3.35536	3.52471	4.28156
PDGFB	3.49629	3.36678	4.60127	4.03818	4.09257	4.15908	2.7543	4.39194	5.46342	4.69521	4.24728	5.53682	4.80877	3.89505	4.80937	4.38245	4.33965	3.94028	4.19021	3.59176	4.28841	4.00165	5.06746	4.32033	4.9562	3.93584	3.63776	4.58881	4.20273	4.61655	4.41023
IL28A/B	3.60318	1.77546	2.37304	2.45194	3.86962	3.51608	1.81989	3.22722	4.7564	3.94176	3.37655	3.18873	3.77566	3.09108	2.10639	2.98085	3.96972	3.91475	3.01039	3.72078	3.88451	3.41139	5.20429	3.13867	4.09134	4.72618	4.20814	2.95183	3.80183	3.406	3.04119
PRKCD	5.04654	5.2142	5.93478	5.72012	5.88006	5.39021	5.69535	4.58111	4.7912	5.80399	5.86546	6.17811	6.32245	5.15093	6.28007	4.55902	5.11188	4.17741	5.73929	4.05925	4.36081	6.03854	6.64055	6.33137	5.89534	7.9129	6.36056	5.33813	4.80227	5.40604	6.2032
IL17F	2.633	2.6965	3.72287	2.5498	4.46995	3.47877	0.988824	3.44123	4.02342	3.53905	3.55662	3.86375	4.8423	2.42525	3.98684	3.74502	4.50836	4.41782	3.39185	4.66144	3.28839	3.88137	4.90432	3.95198	4.78213	4.3908	4.64199	3.48946	3.78091	3.45344	3.19348
TNFRSF14	5.45712	6.57682	6.16177	4.95282	5.75808	6.46342	5.23309	5.24127	5.87799	5.82608	5.59677	5.42922	4.345	5.18924	5.25101	5.4061	4.69876	4.25367	5.0755	4.41904	4.73687	4.83909	4.66759	5.09502	4.96326	4.99909	5.05392	4.57106	4.91616	5.87555	5.58737
GATA3	3.27981	3.06283	4.19231	2.93361	4.20309	3.84274	2.88825	3.41104	5.65826	4.35699	4.06382	3.95393	5.26539	2.92541	4.59781	4.43884	3.98371	4.38977	4.4995	3.3599	4.35858	3.32657	4.69629	4.21003	4.17402	5.54788	4.81095	4.65321	4.08132	4.36578	4.04573
TBK1	5.99345	6.43559	6.77646	6.73986	4.13513	6.00078	5.8366	4.95553	4.14251	6.14588	6.37401	5.22173	4.85689	5.31974	6.05919	5.84934	5.34882	5.253	6.34427	6.06429	5.18063	5.87721	5.44101	5.57666	4.54732	6.32853	5.52648	5.42282	7.38641	6.50757	5.94535
CX3CR1	3.39761	6.99391	5.04951	5.3409	3.75418	4.75794	3.29927	3.60426	3.43407	5.58781	5.1595	4.36531	5.00101	3.68745	4.91703	4.51014	3.54319	5.05085	5.07391	3.46358	4.38031	3.95531	5.17449	4.8141	5.19086	5.22817	4.46872	4.76225	3.9101	3.94038	4.18149
GZMB	2.94174	6.15533	3.60981	2.07655	5.06405	3.89058	4.71794	3.83857	3.92679	3.99651	3.68334	5.13746	5.55884	4.77345	4.37494	4.67453	4.08909	4.26817	4.21564	4.46278	4.81551	3.15238	4.27348	3.04539	4.84114	3.92857	4.7958	3.79003	4.28993	4.42408	1.39314
TRAF4	4.22695	4.54758	5.94327	5.05783	4.65515	5.21676	4.85097	5.9594	4.52694	5.51833	4.33188	5.83714	6.19388	5.10473	5.50798	5.44535	4.3563	4.96151	4.8254	3.5134	5.48167	4.12028	4.79282	3.95619	4.11505	4.52798	4.24696	4.6271	4.32536	5.8551	5.58765
CEBPB	5.35809	7.91861	8.31666	6.5684	6.27833	8.81301	8.76099	7.0984	6.27312	8.06926	6.7367	6.42883	6.01846	7.49319	6.73506	6.75471	5.9617	6.7333	6.75472	5.18267	7.21465	6.42203	4.83213	4.86556	5.67017	5.56588	6.14357	5.76175	6.0482	7.55811	9.44353
APP	9.38181	10.4582	9.39118	9.07077	8.6377	9.74916	9.99464	10.5052	7.856	9.74762	9.60244	9.58914	7.48067	9.72294	7.93331	9.63578	7.91895	6.5349	9.40797	10.469	7.96497	10.1135	7.50505	8.92685	6.59727	7.99589	8.35134	8.05231	8.39836	8.90554	8.02051
PPBP	2.69639	2.73732	4.10762	2.7895	4.2501	3.00545	5.14057	1.8409	5.21526	3.48799	3.69828	5.58595	3.74364	2.86032	4.88046	4.14667	3.38884	2.18911	3.36851	0.97103	4.76568	1.82299	3.05593	4.15812	4.2068	3.67137	2.52775	2.76381	3.42123	3.48691	3.61229
ARHGDIB	6.5572	7.43749	7.15873	7.2155	6.42856	5.84853	7.06639	7.19062	4.83921	7.1315	6.30496	7.55519	6.50043	7.76743	4.34115	6.62308	8.21891	4.17352	6.36124	9.04319	5.63031	7.38784	5.61046	4.88641	5.00898	5.18584	2.90743	5.45366	4.50775	6.31441	5.62561
PLAUR	5.39999	5.52473	3.59828	5.47817	4.94184	6.31098	6.89151	6.40415	4.80502	5.6876	6.0261	4.07982	2.81839	5.2574	5.40742	5.1903	5.75724	4.43237	6.05551	5.28165	7.18167	6.39839	3.52	5.67702	3.75369	4.20933	7.61683	4.91423	5.43383	6.02171	4.58577
ATG7	6.59294	6.37217	5.37969	6.13085	5.82213	5.64951	5.56394	6.06515	6.40885	6.47239	5.22064	6.06587	5.71557	5.18888	5.2985	6.17265	5.44114	5.83051	5.62296	5.16685	5.78412	6.32567	6.34053	6.91283	4.74989	6.6416	6.13903	5.75661	6.09324	5.92667	6.17087
IL3	3.08157	2.14671	2.21178	1.93738	2.15518	3.61156	2.33207	1.75556	5.3103	3.51904	3.41133	3.05028	4.01162	1.44965	3.9773	2.8276	3.65116	3.72216	3.40091	1.71158	4.10558	1.5474	3.72108	3.21418	3.39562	3.56757	4.13371	3.42009	3.41136	3.82199	2.773
TNFRSF13B	1.99691	2.09501	3.74831	2.71103	4.35863	3.11718	2.14281	2.41811	3.98946	4.23513	2.40559	3.20696	4.01976	2.92889	3.76899	2.48172	3.63123	3.20486	3.97873	2.24102	3.28641	2.6983	3.82228	2.57483	2.93098	3.86012	3.91957	3.17553	3.27034	3.30198	3.08527
CLEC7A	5.72413	4.97497	4.53561	5.39252	3.75483	4.69053	5.81464	4.2671	3.43309	5.47192	5.92253	4.03431	5.04601	4.62799	5.17958	4.79671	3.08624	4.29414	5.70266	3.64726	5.21306	5.88438	4.35421	4.44584	4.11925	5.50535	4.74036	5.22001	5.07542	5.00929	4.84508
CSF1	6.30322	7.15641	4.8674	5.84064	5.56349	6.1362	6.78799	6.02453	5.20163	6.74242	6.72726	6.11816	4.98772	6.85207	5.55596	5.84822	5.47531	5.38219	6.76642	4.69293	6.19	7.14442	4.36676	6.31742	4.63391	4.91381	5.47853	5.09552	5.63769	5.89318	6.19877
ICAM4	3.43993	2.1136	3.56868	0.757104	3.63821	2.25826	1.24386	2.90859	3.60768	2.57027	3.15083	3.01961	3.45909	0.888733	1.99837	1.67108	3.18199	4.12622	1.80938	-1.84844	2.98684	1.81659	3.63001	1.66809	2.89737	2.89568	3.93818	3.21386	2.3151	1.9855	3.30091
TAP1	4.78813	4.99454	6.6071	4.10547	4.36559	4.55716	5.77545	4.20507	4.89318	5.60925	5.02953	5.32295	3.79154	4.91499	3.9194	5.16272	4.74002	2.85281	4.61879	5.84478	5.01119	5.1682	3.61238	3.43518	4.29957	3.55331	4.87	3.72365	5.21823	5.53627	4.32661
MME	7.3886	8.49156	3.92668	7.62676	4.75724	8.65427	9.74048	3.88128	6.34678	6.33095	10.6316	4.60041	2.45929	4.96402	7.84309	4.55144	8.75594	4.41748	10.4688	8.4221	8.72327	8.62457	2.48018	8.82427	4.72285	4.03985	5.16284	5.45626	3.69569	6.49818	5.8764
IL1A	2.86767	1.23996	3.5238	1.95636	4.46217	3.28415	1.7403	2.73567	5.17039	2.86611	1.79807	3.06249	3.61212	2.73768	3.36967	0.996581	3.44605	3.68659	2.73024	2.58754	3.325	1.21685	3.75734	2.51274	3.37177	2.86014	4.14691	2.86147	3.12466	2.39036	3.23057
TNFSF10	7.34444	4.44115	4.3255	7.13088	6.186	7.1012	5.93571	6.31465	4.79322	6.26208	5.6931	7.22842	5.48015	7.81429	4.32083	7.5156	5.62663	5.82097	5.90339	6.11963	4.87018	6.80152	5.52052	7.32242	4.7435	4.62438	5.30307	5.04469	6.67664	5.04055	6.13661
HAVCR2	3.72115	5.64007	3.68038	4.36295	4.73968	5.93982	5.26463	4.47775	4.58394	5.39487	5.629	3.29972	3.90893	4.68755	4.70513	4.99519	4.15399	4.89151	5.53968	3.47908	4.045	4.16412	3.09321	3.03395	4.36975	4.46574	3.26142	3.58273	4.26923	4.44625	5.35319
TNFAIP3	6.50766	6.29561	6.01164	5.88439	4.22609	4.50775	6.15335	5.38799	5.00474	4.94874	5.41103	5.23738	5.03067	5.44094	5.83134	5.40179	6.75724	4.70758	5.02308	6.93527	4.77791	6.07197	4.80476	6.05286	6.67991	5.12822	8.62768	5.37733	6.39374	4.92211	6.59856
CD82	4.17745	4.94941	5.81258	3.17577	4.57369	5.73525	2.41572	3.48745	4.95202	5.70598	7.1673	4.48067	3.05803	4.13403	5.24991	4.52723	5.54277	3.74051	7.28064	5.34092	8.10684	3.43886	3.62292	3.01318	4.06522	3.26153	2.52636	4.46967	2.39954	5.31857	3.54072
CUL9	5.49939	4.87556	6.05375	6.346	5.15458	4.67957	4.58592	6.40914	3.96392	6.48173	5.16263	5.74048	5.56337	5.77846	4.8988	5.32103	2.99101	4.96068	4.65989	3.56871	4.10353	3.17668	4.96917	3.85073	5.06635	4.7939	4.21993	4.51074	5.0557	4.85425	5.9907
ETS1	7.95912	8.18283	7.94839	7.42616	6.72976	7.74348	7.62946	7.39082	6.28946	8.30062	7.62817	8.77511	7.42975	7.9649	7.25556	7.34321	6.71112	5.975	7.41974	7.49088	6.99424	9.0638	7.02289	5.79158	5.88064	4.51469	6.04855	6.27233	6.86816	8.30167	6.59977
CD5	2.40434	1.7115	3.02657	2.35989	3.13195	2.73379	2.99718	2.99975	2.99003	2.77538	3.05296	2.92491	3.90248	2.5661	4.35932	3.10911	3.3888	2.18941	3.50873	4.14772	2.62661	3.4154	2.68671	3.80774	3.38814	4.64062	2.52764	2.76405	3.30543	3.33982	3.22716
ABCB1	4.70895	3.38426	4.19347	3.19911	3.87365	4.32444	2.75235	4.98304	4.53396	4.51674	3.62009	4.1253	3.30426	3.79093	4.72443	4.21193	4.24528	3.93787	3.78537	3.37888	4.04769	3.70165	5.33724	3.29069	3.94152	3.62894	3.70826	4.20533	6.32946	4.2445	4.03947
LILRA3	3.39067	3.29999	4.28	3.25838	4.55842	5.01905	3.89322	4.56739	6.72176	5.47653	4.13205	4.95719	4.57904	4.26085	5.71893	3.68791	4.82822	4.10802	3.58697	2.86023	5.47919	4.40299	4.98352	4.97979	4.55895	5.23607	4.81865	4.39625	5.8323	4.66705	4.0704
FCER1A	5.33066	1.8781	6.02228	1.55082	4.31272	2.82705	2.44412	3.32402	3.44216	3.00848	4.71487	3.95054	5.18302	4.00399	4.38126	3.43189	3.89369	3.08987	4.95966	4.41993	3.16324	3.42375	4.28623	3.47123	4.28268	4.02661	3.0641	3.72867	2.67863	4.32575	2.17147
CCR1	4.97438	6.27671	4.1729	6.0245	5.3622	8.39962	7.18278	6.00595	6.64958	6.8507	6.68971	4.88182	5.43656	5.80568	6.31737	6.00785	5.01797	4.72771	6.7165	3.94489	6.05527	6.1114	4.99405	5.04	5.04941	5.48581	4.99535	5.44223	4.88199	6.81418	5.7655
CFI	7.06754	8.66688	4.94643	9.31173	4.18466	6.64407	4.06948	5.92996	5.06678	5.57092	5.29465	5.72884	4.73023	6.61527	6.01776	8.23462	4.3761	5.88393	5.38812	4.23707	5.19446	5.36765	4.36247	4.82223	5.4888	4.30145	6.4944	5.4694	6.6662	5.65309	3.6143
SYK	4.95732	6.2048	5.07346	5.54904	5.06641	4.87602	5.94192	5.136	4.56708	5.82272	5.9564	4.51481	5.27029	5.32536	5.08817	5.21051	5.46297	4.45397	5.69169	5.70701	4.49081	6.16561	5.00772	5.44708	4.41312	4.08198	4.408	4.6453	4.51674	5.92721	5.24779
TLR3	3.39294	5.88286	6.01949	3.19326	5.12487	3.76101	3.6645	3.38545	4.14536	4.28849	4.39715	4.96951	5.3891	3.27519	4.88962	4.64388	3.893	5.67865	4.70547	4.31682	4.02305	3.83918	4.57174	3.72356	4.85699	4.43016	3.51754	3.87861	4.39568	4.57074	4.7916
HLA-DOB	3.68055	3.87358	6.15592	2.64979	4.13105	3.10388	2.57528	3.22333	3.86252	3.34961	3.88505	3.65169	4.61348	3.45747	3.10497	4.20601	3.35142	4.51486	3.79821	3.93484	3.76685	2.24799	3.0821	2.95313	4.78809	4.21381	3.34599	3.79533	3.04091	3.68772	4.34786
NCAM1	6.59336	6.54571	5.74827	8.82322	4.79991	6.7838	4.27801	5.32182	5.57395	7.7781	9.48996	3.18088	4.45583	5.48875	7.04228	5.99848	3.82568	5.23763	9.32637	4.1574	8.08115	6.78093	3.2917	5.17439	5.0498	5.93217	4.30356	5.65875	7.51025	7.67609	5.90724
HAMP	2.00269	1.94097	0.666769	2.18757	4.73388	2.36255	1.44715	2.09487	3.58616	2.35128	2.03759	3.37488	2.71326	1.67906	2.62913	2.1114	2.87296	3.23731	3.56038	3.71754	3.25982	2.82496	2.88369	2.58634	2.95273	3.30962	3.72451	2.33864	3.50078	2.61104	2.01579
LILRB5	6.82463	3.54739	3.40242	3.42744	5.47218	3.94829	5.16681	5.70071	4.75934	4.67035	6.14035	5.29297	5.21486	6.54357	4.7563	6.20589	3.06566	4.94042	6.04611	3.83228	5.38178	5.78194	4.4795	5.64523	4.40253	4.07748	3.94427	5.41794	4.81885	4.79856	6.83991
CD27	3.11683	3.02459	3.8968	2.67989	3.6571	3.24438	4.30086	2.53112	4.28387	3.37845	3.21716	4.0289	3.94825	3.23391	3.61387	3.51948	2.49408	4.36961	3.20414	4.6104	3.33627	2.94132	3.51938	3.84433	3.92956	3.31699	4.33868	3.30178	3.05905	2.84758	3.21084
TNF	3.12107	2.79039	3.79491	3.04036	3.66124	4.21332	3.52934	4.1213	4.93697	2.86076	3.48727	4.39323	4.58188	4.25965	5.19445	3.90131	3.61949	4.63038	3.18044	3.37981	4.43912	4.37184	5.33115	3.94272	4.62991	5.35235	5.23852	4.21017	4.03534	4.38579	4.12293
BCL2L11	5.00174	5.38891	4.58633	6.69998	5.16856	5.47333	3.82328	6.71117	4.91789	5.68058	3.47659	5.32651	4.27032	5.35432	4.0252	4.24413	1.79741	3.33063	3.78988	3.92683	5.36533	4.79598	4.46484	4.71074	3.4582	4.24898	4.19012	5.20898	5.98265	5.72287	6.52905
FYN	8.60489	7.76834	8.1089	7.45468	7.46844	6.62236	5.78382	9.31642	6.24465	8.0249	8.743	7.42652	6.62822	8.03718	7.58392	9.02172	8.21674	5.75086	8.46928	9.39989	4.56251	7.15179	6.58012	8.66397	5.24011	7.73833	9.11332	7.18034	8.77852	7.79216	7.89264
B3GAT1	2.01462	2.05817	3.69109	1.35736	3.66424	2.98298	1.79995	2.95315	2.13194	3.21148	2.8075	5.32094	5.22902	3.01781	3.65679	3.16436	1.97849	4.12697	2.96435	2.25661	3.71098	3.0494	4.2723	3.29891	3.7703	4.10346	4.04505	3.61364	3.16984	3.49667	2.80469
PLA2G2E	3.55595	2.42106	2.75403	2.59332	3.0558	3.22226	1.55244	3.15414	4.60903	2.78511	3.30964	3.07516	3.01271	1.84754	3.73521	1.74188	4.15375	3.81562	3.473	3.67921	3.46005	2.55538	3.50177	3.18847	4.53782	2.31211	4.30652	3.08276	2.9685	2.99976	3.06312
HLA-DRB3	9.95582	9.11679	8.17069	9.12267	7.18105	9.19239	9.51323	9.59013	8.33645	6.63699	7.79056	8.51287	8.12268	9.39319	10.6353	8.2303	11.2789	6.51254	7.69186	11.4449	8.91659	10.111	7.71222	11.7773	8.26498	7.61441	7.89277	9.11028	6.44593	6.12659	7.03101
CD3E	4.47277	3.82271	3.89353	3.55556	4.34312	5.06429	4.85997	3.9549	6.05219	5.25308	4.78959	4.45205	5.16426	4.88255	4.65688	4.28428	5.0369	4.34544	3.15186	5.29418	5.4829	4.88245	4.86228	4.19431	5.05435	5.4621	4.39343	4.7001	5.24735	4.47634	3.75612
PRF1	2.96848	4.74892	3.52341	2.70131	4.27887	3.52194	4.09732	3.32661	3.88768	3.13761	3.42811	4.20281	3.84363	5.39103	3.39801	4.73113	4.32185	4.06481	3.89427	5.09003	5.0898	4.20389	4.12045	3.65285	3.49875	4.37344	5.37123	3.71707	3.55358	3.81076	2.5629
BCL6	5.92351	6.25775	6.97677	5.42009	4.62844	5.63935	4.71888	5.66354	6.23277	5.12727	5.45832	5.72071	4.67979	4.87516	6.73062	5.4253	6.2091	2.63589	5.07757	5.69623	4.84072	6.35343	5.6701	6.31083	5.24328	5.38878	7.09918	5.26974	4.88716	6.21656	7.93381
CD79A	0.758881	1.73604	2.54024	0.645301	3.12043	2.29958	1.15357	2.73025	3.00728	3.03034	3.41145	3.15221	4.25731	2.8552	2.21765	3.6182	3.39826	4.0211	3.1036	3.39193	3.34492	2.564	4.35621	4.05478	3.81056	3.90548	3.22213	3.45855	3.37237	3.21012	3.66701
PYCARD	3.80833	4.13424	4.43728	4.38829	4.80928	4.93559	4.90548	3.8542	3.86813	4.68009	4.361	4.41699	4.63987	4.83724	4.75956	4.86422	5.50785	4.90032	4.2843	5.16218	3.89022	4.29585	4.78361	4.52512	4.51621	4.70892	5.55435	3.97245	4.12114	4.43197	4.0413
CYBB	6.39239	8.7371	5.53693	7.41668	5.97593	6.60138	7.86075	6.8995	6.44851	7.66332	8.20358	5.71147	4.9167	7.88026	6.22421	7.38562	10.0382	5.53737	8.06603	9.26948	6.51192	8.82826	4.14551	5.2358	4.90235	5.00593	6.15696	6.47112	6.24041	6.2593	6.40269
CD53	5.01156	7.25725	5.03207	6.23064	4.86268	6.03246	6.82493	6.59161	4.18338	6.11449	6.27386	4.63427	4.94709	7.09859	5.04048	6.04412	5.60531	4.88049	6.12357	6.57131	5.13276	6.79717	3.32173	3.76801	3.49513	3.31448	3.83257	4.74722	4.12449	5.33281	5.70373
CR1	3.23283	5.65174	2.88759	4.73081	3.98382	4.01055	6.51376	7.14252	4.93999	4.23738	5.86844	3.80538	3.45319	7.07297	5.14953	7.06421	5.79106	4.57102	5.63589	4.10221	5.9579	6.22287	3.30722	6.44824	3.01752	3.11175	5.69051	5.31999	4.18493	4.80442	4.95
MBP	5.44047	4.3278	5.11311	3.53927	3.30176	5.15215	5.38745	5.59315	4.24082	4.91725	6.977	4.43256	4.28401	4.93924	4.24625	4.54228	4.20602	3.70613	6.7048	5.15417	4.5369	4.17541	3.76142	5.76837	5.00933	2.71421	5.0703	4.89316	5.27143	5.53285	4.15796
EOMES	3.91835	3.12708	4.2921	2.32125	3.35834	3.58786	2.36596	2.34768	4.82707	2.98956	3.11916	3.62016	3.66493	2.91195	3.89499	3.30331	4.62488	3.64348	3.47917	3.95674	4.28886	3.04202	4.04469	3.43689	3.55747	3.23832	4.16291	3.74292	3.33864	3.91637	2.56405
MR1	2.75581	3.35863	5.14284	3.88207	4.71248	4.36812	3.46712	3.39647	4.1535	3.90695	4.57032	3.62713	4.85389	4.08146	4.35364	4.53528	3.3412	4.01733	4.64282	4.19997	3.33459	3.83846	4.0809	3.71248	4.94937	4.9932	3.87452	4.27217	4.24099	4.71196	3.88936
NOTCH1	6.45918	5.61888	7.5728	5.62031	5.28187	4.15044	3.63774	5.2855	5.14919	4.87072	4.6326	6.70537	5.00311	4.73491	4.34241	4.63136	4.72447	4.20279	4.20611	4.75776	3.85253	4.07112	4.66735	4.43214	5.24366	5.23157	3.54918	4.06303	2.93963	4.28886	7.09597
CAMP	2.33072	1.86464	3.26441	3.48015	4.17825	3.12522	0.642766	2.17247	3.64346	3.05683	2.86112	2.82816	3.34109	1.66198	4.21122	2.84862	3.65802	3.67413	3.01856	2.21162	3.87311	2.40324	4.84178	2.89355	4.07837	2.8566	3.80615	3.76775	2.12603	2.5305	3.71016
JAK1	7.37488	7.52116	7.07648	7.01347	6.31253	7.14009	7.03745	7.94554	6.96541	7.38298	7.13752	6.88022	5.90804	7.24022	5.08154	7.10329	6.65903	5.67403	6.95539	7.14102	5.55337	7.7546	6.00631	7.09064	6.72702	6.12957	6.04732	6.09593	7.20994	7.09675	8.36761
FCGR2B	5.6981	6.04933	4.92501	5.98021	5.30544	6.66366	6.04312	6.60845	4.59652	4.45696	6.35032	3.31631	3.02375	6.9942	3.29281	5.78628	4.68629	4.97807	6.29353	5.55763	3.82399	6.99752	1.73835	5.12597	2.4543	3.79696	3.03382	4.87762	2.07999	4.0394	3.54925
BST1	5.41054	6.30433	5.72553	5.48568	4.27016	4.66148	6.60906	5.50438	4.43504	5.81757	7.56057	4.68072	4.01963	7.18484	5.99083	6.99944	5.04794	6.03837	7.42162	5.50997	4.42357	5.20128	3.06185	4.99651	3.79338	3.66644	4.31675	5.00985	5.67937	5.25361	5.90593
SPP1	5.9955	11.1321	7.18226	10.1989	5.03631	9.53485	11.575	9.17569	9.65083	8.34127	6.11981	6.45337	2.5135	9.14927	7.91275	7.74727	9.57223	6.859	6.11645	8.14523	7.62399	9.98727	0.613269	10.4004	6.63399	4.11091	9.9857	5.97443	9.14731	5.2482	8.74494
CD45RB	3.66869	4.23532	4.24809	3.70492	4.11947	4.11849	4.41374	3.50568	4.44421	5.03446	4.45986	3.90449	4.36535	3.77082	4.97107	3.50388	3.9172	3.87922	3.95301	4.39413	4.36355	4.49836	4.34249	3.97285	4.17242	4.38198	4.0717	3.7414	4.10781	3.72189	3.75353
MARCO	5.17536	1.71052	2.6975	1.28859	5.06192	4.38168	6.68376	3.74113	3.53514	4.15894	6.43688	4.49851	4.17294	6.22082	4.64625	3.83737	5.06412	3.43318	6.29929	3.40273	4.79476	3.56759	3.58952	5.32262	4.49154	1.56746	6.06484	4.62721	3.41825	3.9669	3.06977
IL22RA2	3.14711	2.46874	2.50059	1.28859	3.43604	2.73247	1.1239	1.83986	3.92998	1.30686	2.1815	2.04055	2.83161	2.04736	3.79168	2.38181	1.96007	3.1252	2.60497	2.65081	2.7587	2.4129	3.79763	2.65582	1.29763	2.43736	2.52665	2.63804	1.70559	3.49271	2.19345
SELL	2.90853	2.80075	3.50859	4.95402	4.0557	4.11023	4.00843	3.57448	4.7561	3.77689	3.86622	4.22857	4.61611	3.78922	3.60957	4.12601	4.77381	4.08183	3.20823	5.21131	4.17544	3.82674	3.52357	2.79954	4.24041	3.62269	4.46155	3.51229	3.59424	3.28569	3.75432
CD3D	4.10442	2.88366	2.68714	1.73159	4.08912	2.81987	4.87416	2.90132	4.48964	3.22103	3.45314	2.6792	4.15086	4.51698	2.30854	3.2785	4.22097	3.92044	3.61618	4.63988	4.01808	3.8312	2.66565	3.81507	3.40199	3.37046	2.89364	3.52894	3.40004	3.02998	2.68273
IL2RA	3.93436	5.58066	3.25418	1.5983	4.1326	3.3565	5.73031	6.39047	4.64097	4.33949	4.3311	4.07682	3.84471	5.67939	4.47609	6.03197	5.55345	4.67259	3.69491	5.43592	5.1147	5.13483	3.70634	4.59853	3.82168	4.85223	4.29751	4.50353	5.48996	4.27394	5.02217
TRAF1	5.17769	4.47388	5.98462	3.67862	4.54663	3.00679	3.88987	4.58176	3.31316	5.36474	4.10298	4.20596	2.07395	4.862	3.18114	3.57467	4.33538	3.97728	3.91609	4.28178	5.13782	4.39503	4.38581	3.34326	1.86872	2.67977	3.95935	4.27589	4.583	3.89665	5.07517
STAT3	9.206	9.03788	9.31255	9.07639	7.779	8.79282	8.6747	8.77514	8.60285	8.5333	7.86856	8.24669	7.11416	8.92339	8.1684	8.80545	9.3093	6.85833	7.6764	9.62422	6.96824	8.70939	7.30014	8.58248	5.55442	7.95011	9.20852	8.24639	8.0232	7.97222	8.6969
FOXP3	3.45123	2.33758	3.41539	2.1978	4.2132	3.59592	2.6905	3.31785	2.15437	2.70949	2.89202	4.24263	4.1627	3.23041	3.5667	2.47591	3.17293	3.68739	2.54293	3.71453	3.78153	3.32792	4.19868	3.39911	3.498	3.61103	2.98014	4.23499	3.52017	3.54569	3.5435
TLR7	3.7843	4.32225	3.23256	4.61888	4.10384	4.16303	3.26329	3.85503	4.68403	3.40665	4.83857	3.09335	3.9169	3.76384	4.75357	4.42964	5.04946	4.64214	4.82027	4.27617	4.05079	5.00324	2.94835	3.7423	4.11221	4.16932	3.61373	3.92262	3.86183	4.35694	3.27987
ITGAM	5.42149	5.93723	4.26555	5.44357	4.76305	5.5017	5.78421	5.30764	5.18788	4.85771	6.27725	3.85984	4.55541	5.65496	3.8779	5.10335	4.74569	6.01121	5.86259	4.12417	4.12112	5.94685	2.95633	4.21484	4.45974	3.54203	4.47906	4.95114	4.64333	4.70925	5.13646
CR2	3.10757	2.55098	3.53612	3.37671	2.70854	2.62793	1.84	2.98595	4.9567	4.24923	3.09531	3.54305	4.31444	2.03013	3.96368	3.00128	3.17391	3.46491	3.43052	2.61601	3.63743	2.40775	4.20567	3.8259	3.89474	3.86195	3.27893	3.47354	2.94118	2.91037	3.07994
LY96	6.52257	7.54161	6.2273	6.32181	5.00618	7.94944	8.24911	6.00203	5.11666	6.49918	6.71003	3.87305	4.50373	6.41087	5.94332	7.71415	6.71656	5.27137	6.42562	5.87656	6.06632	7.28328	3.63007	7.06868	4.77422	4.71669	5.4816	6.21903	6.85134	6.64831	5.26533
CCL23	2.92291	2.29249	1.27206	2.83773	3.41979	2.31174	2.33229	2.05871	3.95431	1.10189	1.93701	2.95606	2.94602	2.0401	2.73636	2.42267	2.48314	3.99659	2.69785	2.26219	1.98458	1.55377	3.44131	2.82816	2.09781	3.33878	2.56132	2.42168	3.39716	2.5985	0.806267
IL11RA	4.54696	3.021	4.5017	6.17122	4.96423	4.2131	3.13596	5.16252	3.79304	6.11038	4.66501	5.99419	6.19635	5.30674	4.74581	4.5123	3.86958	4.21252	5.18955	3.27538	4.30039	3.50574	5.96272	4.49337	4.84389	6.44722	5.11806	4.98409	4.91299	4.89189	5.21563
TCF4	8.53644	7.47302	6.85148	9.35178	6.88974	7.20193	6.52906	7.93044	5.31146	7.79143	8.04831	8.34176	6.03208	7.30066	6.12142	7.03793	6.74427	6.91245	7.8093	8.20918	5.66203	8.4956	7.19079	7.84225	4.87575	6.68029	7.50272	6.62509	7.88403	6.38665	5.98446
IRGM	2.36029	2.35049	2.84133	3.39163	4.20714	3.83121	2.28126	2.99582	5.1304	2.94603	3.12276	3.21436	4.3487	1.86232	4.82586	3.39572	3.63431	4.52664	3.45833	3.70907	3.94567	3.32711	4.54073	3.72006	3.68925	4.42176	3.74455	3.57763	3.29212	3.83376	3.43235
IL23R	2.65288	1.95996	3.30675	3.09423	4.04298	3.48903	2.00881	2.79314	4.77513	2.63907	4.13214	3.55171	3.65924	2.43392	3.53313	1.65736	2.88029	3.84284	3.45561	2.61205	4.12554	3.04665	3.30486	3.61826	4.32591	4.42254	3.74353	4.20899	3.77502	3.98892	3.57013
IL1B	3.62659	3.17262	4.59918	3.52705	3.67904	3.45096	3.38131	4.45364	5.3611	3.39823	3.24762	3.62528	4.6548	3.79933	3.18226	4.16456	4.22981	4.21205	2.64858	3.74138	3.03046	3.15108	4.3307	3.79313	4.69846	3.9126	4.15938	3.54999	3.93192	3.97868	3.85542
RARRES3	4.59176	6.70552	4.94309	4.06796	5.36158	5.48822	7.06369	4.78836	5.02986	6.4462	6.36605	5.35786	4.51297	6.35863	4.51253	7.39583	5.41632	5.4836	6.14601	6.71774	5.66745	3.79787	3.39848	3.63627	4.46497	4.27433	3.54152	4.99909	6.05207	5.39947	6.10752
C3	5.31569	6.55783	3.99679	2.68177	4.34217	4.99613	4.88088	7.19586	4.10254	4.33632	3.2794	2.74335	3.52832	8.14043	4.74626	10.0728	3.31325	3.65133	2.68654	3.02977	3.17433	3.42768	3.44307	5.82034	3.74255	1.71714	6.30819	7.1484	5.11527	3.25818	8.69834
CCR2	3.84817	3.35294	4.74728	3.07752	4.36081	3.86404	3.91329	3.96735	4.55055	3.68528	3.68262	4.49697	4.76976	3.69069	3.78209	2.76109	4.59192	4.76417	4.07494	3.99292	4.09987	3.48852	4.506	2.9645	3.49749	2.91351	3.27667	4.31076	3.74335	3.73332	1.58245
KLRF2	2.88897	2.99553	3.03397	1.43998	3.85072	3.74315	1.48504	2.91048	3.60907	3.12852	3.32891	2.78283	3.46565	1.67223	3.89889	3.71226	3.42897	3.40299	1.13201	3.14842	3.76496	2.40631	3.63546	2.55515	2.89378	3.84433	3.75715	3.42337	3.17418	2.93676	3.60059
IL13RA1	7.99689	10.0488	8.25139	9.71629	6.60389	10.0585	8.3737	7.90113	6.44324	7.86451	7.72968	6.87723	5.48132	8.11134	6.44502	7.72996	8.21414	6.39567	7.51359	8.36297	6.8975	8.57516	4.96741	6.61893	7.30086	5.34243	6.63155	7.43282	8.89741	8.22301	8.18401
IFNA1/13	2.85142	2.32281	3.69309	3.22623	3.60061	3.47746	1.77959	2.51205	3.66398	2.88397	3.69	3.63668	4.16696	2.2918	4.66182	2.24211	4.72873	3.40784	3.32804	2.86968	3.93764	2.23049	4.09374	3.0254	4.28303	3.78437	4.58051	3.8424	3.38728	3.43124	3.30628
CCL20	0.737014	2.32889	2.61087	2.89012	3.09908	3.01404	4.39627	3.15211	4.28951	3.54904	3.53189	2.10633	4.13396	2.43823	4.31073	2.46564	4.25092	3.89838	2.1769	2.62076	3.61259	2.94081	2.87933	3.63796	4.08037	4.95812	3.72292	3.03307	4.4347	3.25137	3.65165
FCAR	1.50667	1.16383	2.11401	1.84679	3.09797	3.10213	1.65181	2.26	3.04091	1.79058	2.64729	2.99196	3.36045	2.65585	3.33016	0.906696	4.11913	3.23523	2.80186	1.73822	3.26153	2.69901	3.25473	3.6357	2.56242	2.91858	2.60013	3.11659	2.4996	2.95727	3.52932
CHUK	6.14741	6.03178	6.42393	6.30985	5.57259	6.10462	6.73287	6.23557	6.64483	6.14397	6.00222	6.11696	5.38533	6.1063	5.79865	6.27343	7.10146	5.62203	5.79655	7.22247	5.9736	6.88879	5.75525	6.31068	4.66897	6.13106	5.82251	6.14395	7.75541	6.86309	6.16331
PRDM1	5.18779	6.71385	7.1048	4.76024	5.22006	4.16463	4.12948	4.14972	3.69324	4.77592	4.25147	5.97355	4.67891	4.72031	4.95862	4.00136	4.70459	3.64174	3.74326	5.38114	3.77666	5.55246	6.21113	3.91759	3.30419	4.58578	4.46305	4.45441	4.44166	5.1251	3.68733
IFIH1	4.36096	4.9527	5.03702	5.60229	4.83925	4.63623	5.73513	5.11425	4.13288	5.37545	4.58041	5.63873	4.18894	5.50013	4.22024	3.76827	3.88616	4.09646	4.46387	3.95847	4.48997	5.52225	3.86837	4.6488	3.35857	5.12916	3.68278	4.33628	5.74502	5.12558	5.81416
CASP10	3.74717	3.25507	2.75842	3.66869	4.06757	3.48168	3.35306	3.20274	3.01691	3.73729	3.44772	3.77694	4.53249	3.23889	3.42656	3.49142	4.23866	4.15007	3.31507	2.26024	3.76145	3.413	3.45399	3.86707	3.97254	2.40726	3.23585	4.32348	2.82381	2.9732	4.00106
LILRB1	3.69842	6.01153	4.15205	4.98433	4.1485	4.38214	4.56847	4.97671	2.89575	4.54003	4.58665	3.8472	4.63091	5.22535	5.2594	4.64498	3.54729	4.61516	4.09536	3.95057	4.90517	4.80891	4.05159	0.662098	3.63071	2.53956	3.86385	4.18766	3.74661	4.76826	3.70345
ZEB1	5.97733	6.51215	6.01527	6.72909	5.49462	5.27222	6.03324	4.80078	5.19089	6.34883	6.20084	6.83006	5.57001	6.47557	5.32988	6.15953	5.8956	5.17395	6.14389	6.25302	5.29578	6.27108	5.78264	4.54364	4.11644	5.86079	5.89843	4.93367	5.82948	5.7499	5.11276
IL8	3.70015	4.46533	4.50415	7.11049	3.19662	5.43834	8.25869	6.54609	4.14348	4.96879	3.85153	2.55871	3.72089	3.2063	7.74195	4.38484	9.39801	4.62486	3.38468	4.42182	4.7999	4.2545	3.42149	5.30746	3.63721	3.4703	8.9604	4.85709	9.13545	4.47191	5.7889
ICAM5	-1.88669	0.579276	2.5027	3.00154	3.06273	3.62776	1.29642	2.95164	3.63946	2.87248	3.44339	2.17805	1.74652	1.44712	3.1183	3.46162	2.01729	3.28634	3.43341	2.588	3.93344	2.5563	3.46119	3.05878	4.34612	3.55828	2.6753	3.51504	2.70436	2.70827	2.80012
IRAK4	5.65166	5.4973	6.36475	4.80984	4.57219	5.54254	5.05642	5.67328	4.95425	5.68715	5.67239	4.75073	4.60839	5.14679	5.40721	5.12267	7.43476	5.8808	5.70718	5.73463	4.61912	5.88384	4.49375	3.82971	4.31167	4.42433	5.41187	4.76088	6.97725	5.44944	5.79748
CARD9	3.49178	3.52414	4.02787	4.12644	3.43822	2.82258	3.35702	4.40087	4.23633	2.80873	3.96539	3.85585	1.97769	3.55251	4.37521	3.2809	3.94289	3.91497	3.49362	2.65277	3.7307	3.49383	3.33333	4.23937	4.84131	4.33081	4.96172	3.90674	3.612	3.01927	4.15329
TAP2	5.01906	4.26925	5.05998	5.22408	5.02901	5.71766	6.51638	5.36898	5.64904	5.15256	5.98256	4.45837	3.75491	5.9736	5.82303	6.0092	5.13391	4.80044	5.65366	4.40092	6.29572	6.73435	4.6545	5.64113	5.09341	4.18054	7.05195	4.92603	6.07484	5.82353	5.63988
CTSS	8.37456	9.09714	6.82648	8.2052	6.85519	8.48566	9.43403	8.25282	5.57617	7.97132	8.08701	7.49732	6.73885	9.15002	6.55365	8.3066	6.48513	6.5997	7.95058	7.45177	7.42798	9.78002	4.66944	7.45725	5.43074	4.84592	6.39905	7.20552	5.5799	7.43333	7.48348
BST2	5.29434	5.81871	4.88849	6.15273	7.75745	5.43072	5.25959	5.11243	5.51868	5.79187	5.32933	8.20929	5.45291	5.99806	4.23579	5.7862	5.8046	4.75766	4.9892	5.54688	5.02381	5.67084	5.23979	4.96666	5.37835	3.86216	4.02779	4.73942	3.50183	4.80054	5.5609
SELE	3.72798	2.64269	3.53129	3.50011	3.39888	3.47236	2.38404	2.88568	5.52889	1.75645	3.79702	3.38094	2.25463	2.84397	3.78449	3.68149	3.81252	3.21967	3.57793	3.15944	3.54941	3.24038	2.40307	3.12509	3.24682	3.86433	3.52135	3.93168	3.39301	3.20844	3.24699
STAT5B	6.14009	5.97852	7.40217	5.88536	6.51689	5.70722	5.31461	5.031	4.96127	5.49767	5.21602	6.43087	5.62723	6.20108	3.84954	5.69053	4.34808	5.74688	5.43437	4.8709	4.0911	4.80416	4.44425	4.52338	4.64143	4.34923	3.58972	4.20068	4.25335	6.10093	7.22553
CD22	3.50969	2.61061	4.29379	3.65292	3.15208	3.02815	2.72192	3.04465	4.46489	3.42954	3.35991	3.7018	3.90412	2.57508	3.65549	2.33236	1.14117	4.20297	3.5217	4.38168	3.58218	2.41553	5.76012	3.84876	4.28452	2.46951	3.79288	4.84772	3.30399	3.56638	3.62443
CD81	9.964	9.7427	10.2261	9.79618	10.0205	9.2457	10.2239	9.30748	7.79957	10.4603	10.3726	10.8227	9.43416	10.6047	7.91269	8.76942	8.58403	5.91982	10.2042	9.02812	8.13227	9.84795	8.75613	10.5961	8.92382	9.46826	8.19662	8.70873	8.53262	9.33612	10.0738
SRC	5.49623	6.45468	8.89237	5.8671	4.26706	5.82859	5.11077	4.77679	4.22327	6.44288	6.77222	5.86281	4.55746	5.34671	3.92265	4.79647	4.50941	5.58011	6.74534	3.91146	4.6437	5.07749	4.90345	4.27368	5.62825	5.07204	3.7569	4.84745	5.29348	6.19419	4.01137
PLAU	7.33733	8.02847	7.86607	6.44575	4.86804	7.28132	8.37154	7.59261	4.97076	7.01523	9.8353	5.87707	3.11294	6.91678	7.0071	7.37892	5.7016	6.59191	9.71448	6.15501	9.17472	7.05223	2.78697	7.01456	6.12579	4.47385	7.65896	6.87511	7.57592	6.77315	4.7676
FN1	12.3348	11.7515	13.3527	12.598	9.02854	12.7309	10.7027	11.1922	6.02499	10.1306	10.747	8.06261	4.81028	10.46	7.49256	9.58978	10.6245	4.91271	10.6073	9.82066	6.07199	12.2929	2.54973	7.81223	5.21338	4.69905	9.76242	8.95767	9.07212	9.19122	5.48938
CSF3R	4.6353	4.76972	5.1313	4.45326	2.85062	4.17894	3.78219	5.04899	3.38023	4.08636	4.73859	4.62245	3.56395	3.8489	4.62995	3.97478	4.00589	2.78669	4.33088	2.74407	3.91639	4.16662	4.14734	3.55554	2.55894	3.84137	3.77649	4.32129	3.50864	3.39234	4.06925
CCL2	5.83248	5.3407	8.01314	5.3538	5.92691	5.90459	8.68764	7.19616	3.66954	4.9756	6.04631	5.68603	3.97403	6.24577	3.87998	5.51452	6.6675	5.25566	5.99643	5.50077	4.23189	5.22338	2.57028	5.3687	3.36517	3.25932	4.24164	4.76152	5.67104	5.3033	5.45335
CTLA4_all	4.86283	3.26866	3.88519	3.27958	3.38332	3.69718	4.29777	2.70025	2.17728	2.82949	2.75034	3.41165	3.93218	3.0043	4.19421	2.79923	3.98797	3.95293	4.05296	3.84671	4.38303	3.69815	3.65498	3.23718	3.43907	4.24106	3.30902	3.8592	3.02314	3.03321	2.10468
SLAMF1	3.29153	2.81308	2.61995	3.49683	4.49628	3.40375	1.65586	2.66651	4.29361	3.87123	3.54736	3.68142	3.99406	2.93051	2.61712	3.19867	3.41804	3.47946	1.73864	2.91474	3.91084	2.82469	4.35224	2.05437	3.25095	4.71704	3.72877	3.27149	3.09686	3.2205	2.86978
FADD	3.66891	3.59121	4.12648	4.29528	5.18164	4.62313	4.33767	4.52391	4.66032	5.0371	4.28802	3.79368	4.45363	4.18244	4.56464	4.38981	5.46237	4.28357	3.95182	4.74806	4.36256	3.89419	3.94348	4.14788	3.21377	4.69645	4.63772	4.3553	4.69113	4.12843	3.84094
CASP3	5.92472	6.79796	6.61411	5.97176	4.62962	6.31965	4.25195	6.59743	3.18893	7.076	6.73906	4.94382	5.15213	4.77834	5.18205	6.91765	5.07234	5.01581	6.36571	5.07503	6.01983	6.9061	4.52045	4.70631	5.61858	4.30315	5.53449	5.2291	5.74731	6.46533	5.87888
CASP1	4.13333	6.04239	5.80605	5.36948	4.53061	5.87541	7.24494	5.21204	5.49464	5.82705	5.92026	5.17809	5.31045	5.5843	5.15717	6.34988	4.34854	5.29955	5.50432	4.26733	5.05339	5.75544	3.76386	4.71046	5.23721	4.14128	4.51828	4.62013	4.4078	5.8118	5.61668
ICAM2	4.55347	4.07066	5.09538	5.65054	4.34845	4.44038	3.72707	4.82069	4.09313	4.98555	5.73808	7.10754	5.49208	5.78872	4.78403	5.78311	4.01052	4.46467	5.41721	4.34826	4.09774	4.50695	4.53286	3.79467	4.23354	4.65279	4.06693	4.35212	4.76291	5.2573	3.35236
CD8A	4.79911	2.81482	3.88123	3.61148	4.08623	3.36581	4.25631	3.24148	4.23923	3.18461	2.87614	3.46638	4.50363	3.75599	3.22961	3.28576	4.91492	2.19348	3.36416	5.39412	3.97784	3.56763	4.13941	4.07971	3.08496	4.77643	3.8343	4.44907	4.17547	3.86494	1.40216
LILRB4	4.42756	6.27542	4.26559	5.1836	4.53468	5.93149	6.79222	5.72754	3.72591	4.5007	5.03492	3.80411	3.64128	6.5628	5.18167	6.15293	3.67009	4.47021	4.87412	5.05851	4.46038	6.40365	2.54746	3.87311	2.68546	4.14794	4.41882	4.53131	3.09553	4.52918	5.56064
CD97	5.82548	5.31929	8.63141	5.54809	5.24076	6.14412	6.49565	5.55145	3.5253	6.59127	7.08505	6.05873	5.63768	6.56468	5.16249	5.68319	4.43613	4.98666	6.95462	5.86416	5.6346	5.62188	3.67076	5.47642	4.89791	5.45457	5.69274	5.58723	6.27445	6.53557	6.81313
POS_C	11.8649	10.4964	11.5453	10.3024	12.8928	10.8172	9.91996	10.9105	13.3645	12.2893	11.5477	12.1745	12.5839	9.93855	12.5968	11.5599	12.5279	11.8445	11.6916	12.0745	10.8801	10.6298	12.8078	11.565	12.4614	12.7629	12.2036	10.7105	11.7094	11.2199	11.671
POS_A	15.0249	13.7146	14.6906	13.7357	16.1355	14.3622	13.326	14.349	16.7475	15.5007	14.8932	15.4226	15.9077	13.36	15.8964	14.859	15.8117	15.0884	15.0231	15.3826	14.4952	14.0528	16.2361	14.9056	15.7851	16.1776	15.5811	14.2783	15.1382	14.7476	14.9542
POS_F	6.13701	4.79978	5.86483	5.20881	7.4929	5.77236	4.46442	5.62659	8.26366	6.70261	6.28165	6.73462	7.36847	5.12974	7.51198	5.90511	7.15574	6.00311	6.38925	6.39127	6.37364	5.69573	7.57978	6.33073	7.11937	7.71214	6.92774	5.73953	6.73579	6.12885	6.53676
POS_D	9.60586	8.1801	9.25109	8.34963	10.488	8.72301	7.5631	8.75736	11.243	9.92786	9.41434	9.83514	10.2673	7.81258	10.3717	9.44261	10.2534	9.43077	9.32216	9.65474	8.89825	8.65098	10.5722	9.25835	10.1623	10.4275	9.94278	8.65698	9.63913	9.16672	9.40823
POS_B	13.5228	12.2856	13.2473	12.0107	14.6799	12.8247	11.8543	12.8303	15.2906	14.1686	13.4282	13.8915	14.4039	11.8081	14.4886	13.3762	14.2555	13.5605	13.5275	13.763	12.8247	12.5565	14.6526	13.4962	14.2985	14.5816	14.0143	12.6652	13.7083	13.1011	13.5886
POS_E	7.01045	5.67547	6.66039	6.00494	8.14986	6.64007	5.3344	6.3862	8.70062	7.92601	7.21421	7.21523	8.15569	5.35161	7.97304	7.02689	7.89728	6.86211	6.8573	7.05303	6.79493	6.13271	8.25712	6.95826	8.04812	8.18061	7.66626	6.30157	7.35045	6.68624	6.99425
NEG_C	3.06944	2.02991	3.5425	2.82173	2.67131	3.76307	2.09011	3.46846	5.90448	4.51041	3.47813	3.27822	5.03938	3.27951	4.96855	3.4771	3.66089	2.99732	2.41985	3.33437	4.22197	2.81938	3.79046	4.15231	3.91665	4.51738	4.43738	3.36495	3.85893	3.81827	3.8544
NEG_D	3.1108	2.0859	3.28177	2.46715	4.21516	2.73021	1.45054	2.88223	4.95197	3.87915	2.88092	3.81056	3.81061	2.17994	4.14894	2.75581	4.11996	3.22944	3.70873	4.11618	2.79135	2.69887	4.4937	3.27237	4.07222	3.61425	4.35122	3.34927	3.24548	2.7814	2.63683
NEG_E	2.87333	1.6705	3.23897	2.78747	3.83544	3.61346	2.56152	3.64418	4.99571	4.41855	3.95222	3.73782	5.14615	2.74014	4.79046	4.11014	2.89808	4.16793	4.12127	3.52754	4.22754	2.23334	4.91752	4.02735	5.01804	5.28819	4.93829	3.94202	4.99978	3.88073	4.54684
NEG_A	5.36616	4.212	4.89174	2.56345	6.53343	3.49146	1.90995	3.51946	4.59444	4.47268	3.96461	5.53205	4.03179	2.30036	5.16558	3.07233	5.87333	5.67841	4.2425	5.60159	3.77044	3.14317	5.71511	3.67239	4.57536	4.21793	4.41823	2.45486	4.10627	2.99652	3.68396
NEG_H	3.86573	2.5122	2.765	1.80374	3.87971	3.76547	1.79492	3.20677	3.01989	2.92414	3.31967	2.08081	2.97527	2.85144	3.66901	3.33769	4.57784	2.07481	3.86826	2.92887	3.83703	3.24262	2.80354	3.76709	2.61651	1.5341	2.06316	3.68508	4.0841	4.01236	3.70717
NEG_G	2.02124	2.77023	2.5534	2.63817	3.11645	2.87428	1.16343	2.50353	3.55903	2.98013	2.771	2.4305	3.46887	2.76188	3.44128	2.06583	3.15531	4.16415	2.69622	2.26245	3.68052	2.23985	4.23439	4.04667	1.23614	2.9488	2.05369	3.70575	3.3955	3.16532	2.77383
NEG_F	4.30419	2.61185	4.18286	3.4643	5.57153	4.08808	1.52911	4.20597	6.4386	5.50287	5.18022	4.20565	5.54412	3.21712	5.09389	4.40393	4.88959	4.68574	4.61188	3.83367	4.29533	4.19115	5.57581	4.78847	5.39996	5.58536	4.75602	4.13508	5.19486	4.1964	5.19553
NEG_B	4.12865	3.10504	3.51437	1.94763	4.33102	2.92433	1.73325	2.84249	5.68793	4.29803	3.72368	4.20595	4.64708	2.16571	4.94245	4.00672	3.19749	2.73819	3.59473	3.52513	3.69155	2.69462	4.5354	3.45799	4.84937	4.03004	4.41925	2.32448	3.80954	3.78437	3.39099
EEF1G	11.8293	11.1654	10.1627	10.7939	11.9143	11.0652	11.9407	10.0507	10.8917	11.0565	11.6408	11.841	11.4852	11.2926	11.3724	11.345	12.0512	10.5494	11.4354	11.5645	9.68425	11.1102	11.7645	11.7359	11.6346	12.3525	11.2921	11.1818	10.2182	10.0706	10.4656
TUBB	8.53942	8.67448	8.70147	10.0466	7.64417	9.13712	9.9308	10.3518	8.09312	10.4294	8.97584	8.67995	8.50998	10.1987	7.60724	9.1317	7.68816	7.87045	8.82938	8.23069	9.19273	9.31304	7.96543	7.7476	7.99844	7.62063	8.59844	7.98736	8.709	9.85495	9.06945
TBP	5.88172	6.30391	6.85469	6.85485	5.09322	6.39505	5.32776	5.87961	4.98636	7.59705	5.76457	5.80522	5.9533	6.13247	6.31754	5.86455	5.78343	5.30231	5.55335	5.47604	6.01208	6.15969	5.17356	4.82212	3.41314	3.50664	5.29595	5.46589	7.18127	6.84162	6.62892
POLR2A	7.79536	7.56853	7.02958	8.92878	6.58512	6.96265	6.84315	8.90954	8.4006	7.62772	6.68373	7.45267	6.29531	7.99551	7.84332	7.0545	7.02137	6.42266	6.71232	7.06705	6.70511	7.47942	7.33099	8.20276	5.98996	7.29007	7.22963	7.37462	8.57744	6.21947	7.77869
GUSB	5.19915	6.46003	6.83389	6.00179	4.87644	5.11857	4.9508	6.37139	5.55143	5.57469	6.23438	6.40781	5.15845	5.04826	4.55961	5.00289	4.80971	5.9356	6.22464	6.15542	4.54623	5.38404	4.38163	5.28236	5.21008	5.47987	3.52482	3.91505	4.99928	5.83793	5.98934
HPRT1	6.99769	8.28342	7.76234	6.62866	5.50895	7.43878	7.88902	7.07778	6.24983	6.94556	7.56145	5.88844	5.50609	6.31292	6.88345	7.53482	5.68344	7.34549	7.34223	6.3251	6.65493	7.39828	4.93145	5.53229	5.76527	5.50686	6.67411	6.77457	7.68337	7.81339	8.04027
GAPDH	10.9559	11.8089	12.0411	10.9987	8.76284	11.3384	12.9979	10.6679	9.1747	10.8522	11.4872	9.6359	8.72725	11.2609	9.94565	10.1203	10.1853	10.8765	11.256	11.8256	9.94226	11.2335	8.34717	9.92464	9.56582	9.12945	9.59926	10.212	10.9566	9.82936	10.3925
SDHA	6.63368	5.51155	7.85308	6.43806	5.93725	5.78647	5.25848	6.10341	6.24511	6.07635	6.29351	6.32845	5.72656	6.2593	6.09712	6.26594	4.59762	5.83571	6.26685	5.23068	5.41933	5.2013	6.09553	5.51334	6.36866	4.9427	5.47593	5.67473	5.07161	6.13927	8.09048
OAZ1	8.41482	10.153	10.2915	9.19663	8.62382	9.12858	8.58298	10.0877	6.94616	10.5828	9.6625	8.80925	7.71616	9.65676	7.72121	9.31129	7.07475	7.01629	9.49804	7.29038	9.1149	9.47766	6.26246	7.38858	6.10745	6.99514	8.26455	8.0491	8.89294	9.90639	9.73113
PPIA	4.42896	5.26067	6.8002	5.469	5.80396	5.25719	5.99495	6.78611	5.35441	6.60118	5.91875	6.0756	6.81382	5.52488	5.5541	5.43577	5.59036	6.37017	6.09407	5.64579	5.41008	5.08348	5.77527	3.93588	5.22724	5.14537	5.38719	5.38049	5.87088	6.60763	6.20695
G6PD	6.25025	7.80489	5.77548	6.6117	5.56348	6.83413	5.63097	6.3534	7.2674	6.99939	6.66081	6.57643	4.96746	5.29472	6.31785	5.79282	7.31562	4.60493	6.42783	7.11286	6.67204	6.8501	5.68531	7.0787	6.0143	6.76271	6.97567	5.98558	7.20833	7.14045	7.86722
RPL19	11.7316	10.8298	10.6608	11.2097	11.6982	9.71625	11.4409	10.3127	11.0904	9.61171	11.3967	12.1434	11.2713	11.4073	11.2971	10.8934	12.6237	10.5839	11.2282	11.4222	10.3694	10.8619	10.9281	12.1974	14.7733	11.6824	9.65692	10.5606	9.71426	9.19657	10.813
POLR1B	4.00016	4.61754	4.74378	5.38743	4.12875	4.32008	5.31772	4.96845	3.89731	4.19086	4.71617	4.5416	5.10792	4.53067	4.60276	4.22723	3.59429	3.50601	4.91317	2.85689	4.75945	4.70275	4.33958	3.50708	3.57575	4.86664	3.50951	4.50407	4.38797	6.5406	4.15392
ABCF1	6.54029	5.79864	7.00614	6.85498	5.55072	5.7862	6.57684	6.5968	4.73306	6.28144	5.79905	6.32175	5.72875	6.48025	4.76747	6.17446	4.48491	6.10396	5.6008	5.52846	6.08389	5.01681	5.46647	5.27659	3.93373	6.35088	5.58341	4.49	5.2225	7.11259	6.18135
ALAS1	4.53843	4.54017	6.1402	5.0797	5.0343	5.45159	5.77958	4.83615	6.44157	5.21923	4.30643	5.73581	5.10412	4.74723	5.16709	4.84555	4.6163	5.01835	4.53641	4.60646	4.31621	4.96797	4.44262	4.23389	4.47895	5.38192	4.26813	4.19168	4.53281	4.99895	5.85607
